# Supplementary material for: HIV Infection Elicits Differential Transcriptomic Remodeling in CD4+ T Cells with Variable Proliferative Responses to the T Cell Receptor Stimulus
Source: Pathogens. 2023 Mar 24;12(4):511. doi: 10.3390/pathogens12040511 (PMC10145558; doi:10.3390/pathogens12040511)
Supplement: Supplementary file 1 [file pathogens-12-00511-s001.zip]

Archive with 6 entries (6 files):
- pathogens-2219971-Supplementary Methods.pdf
- TableS1.xlsx
- TableS2.xlsx
- TableS3.xlsx
- TableS4.xlsx
- TableS5.xlsx
