# Supplementary material for: HIV Infection Elicits Differential Transcriptomic Remodeling in CD4+ T Cells with Variable Proliferative Responses to the T Cell Receptor Stimulus
Source: Pathogens. 2023 Mar 24;12(4):511. doi: 10.3390/pathogens12040511 (PMC10145558; doi:10.3390/pathogens12040511)
Supplement: Supplementary file 1 [file pathogens-12-00511-s001.zip › TableS1.xlsx]

## Sheet: Cover_sheet
Table S1. Cluster marker genes.
Genes with p<0.05 following adjustment for multiple testing using Bonferoni method are listed.
p_val	nominal p-value
avg_log2FC	average log2-transformed fold change of expression (cells in a cluster / other cells)
pct.1	percentage of cells that express a given gene in group 1 (cells in a specific cluster)
pct.2	percentage of cells that express a given gene in group 2 (cells not in a specific cluster)
p_val_adj	p-value adjusted for multiple testing using the Bonferroni method
FC	fold change of expression (cells in a cluster / other cells)
abs FC	absolute value of the fold change of expression
The genes are sorted based on the value of the absolute fold change, from greatest to least.

## Sheet: cluster0
Gene	p_val	avg_log2FC	pct.1	pct.2	p_val_adj	FC	abs FC
LGALS1	0	-1.83708	0.616	0.888	0	-3.57285	3.57285
TUBA1B	0	-1.82043	0.396	0.728	0	-3.53186	3.53186
HIST1H4C	1.80399e-199	-1.75216	0.463	0.667	3.60799e-196	-3.36861	3.36861
MKI67	0	-1.6356	0.555	0.658	0	-3.10717	3.10717
STMN1	0	-1.58136	0.419	0.712	0	-2.99252	2.99252
CENPF	0	-1.47507	0.369	0.613	0	-2.77997	2.77997
GAPDH	0	-1.45381	0.899	0.996	0	-2.7393	2.7393
IL7R	0	1.37405	0.819	0.719	0	2.59197	2.59197
GNLY	1.66653e-140	-1.36997	0.154	0.266	3.33307e-137	-2.58465	2.58465
IL32	0	-1.36725	0.808	0.969	0	-2.57978	2.57978
TUBB	0	-1.35903	0.424	0.73	0	-2.56513	2.56513
HMGB2	3.35801e-223	-1.31043	0.56	0.71	6.71603e-220	-2.48015	2.48015
TOP2A	3.10808e-133	-1.27352	0.51	0.583	6.21616e-130	-2.4175	2.4175
TYMS	1.0773e-291	-1.25685	0.504	0.628	2.1546e-288	-2.38974	2.38974
IFITM2	0	-1.23517	0.728	0.942	0	-2.35409	2.35409
ITGB1	0	1.21062	0.776	0.459	0	2.31437	2.31437
TIGIT	0	1.17716	0.737	0.419	0	2.26131	2.26131
PCLAF	0	-1.15896	0.494	0.667	0	-2.23297	2.23297
SLC25A5	0	-1.1537	0.462	0.886	0	-2.22484	2.22484
ACTG1	0	-1.13636	0.907	0.987	0	-2.19826	2.19826
CORO1A	0	-1.1256	0.738	0.96	0	-2.18192	2.18192
SESN3	2.58453e-290	1.11667	0.842	0.649	5.16906e-287	2.16846	2.16846
PFN1	0	-1.11174	0.826	0.982	0	-2.16107	2.16107
LRRN3	0	-1.10436	0.429	0.841	0	-2.15003	2.15003
MAF	0	1.10328	0.812	0.509	0	2.14842	2.14842
TSHZ2	0	1.07134	0.699	0.407	0	2.10139	2.10139
GZMB	1.27736e-243	-1.07057	0.513	0.57	2.55472e-240	-2.10026	2.10026
ENO1	0	-1.06885	0.679	0.948	0	-2.09776	2.09776
TXN	0	-1.06866	0.685	0.927	0	-2.09749	2.09749
ACTB	0	-1.0537	0.975	0.998	0	-2.07584	2.07584
KLRB1	0	1.02556	0.731	0.516	0	2.03574	2.03574
GZMA	4.55067e-161	-1.02084	0.558	0.595	9.10135e-158	-2.0291	2.0291
C12orf75	0	-1.00005	0.244	0.678	0	-2.00007	2.00007
TMSB10	0	-0.981976	0.989	1	0	-1.97517	1.97517
DUT	2.04638e-227	-0.929288	0.523	0.673	4.09277e-224	-1.90434	1.90434
ASPM	2.55927e-91	-0.92848	0.49	0.506	5.11855e-88	-1.90327	1.90327
NFKBIA	0	-0.92816	0.844	0.956	0	-1.90285	1.90285
NKG7	1.09936e-160	-0.924171	0.342	0.469	2.19872e-157	-1.89759	1.89759
CAPG	0	-0.909658	0.565	0.73	0	-1.8786	1.8786
LCP1	0	-0.903563	0.685	0.936	0	-1.87068	1.87068
JUN	0	-0.902385	0.74	0.868	0	-1.86915	1.86915
PPIA	0	-0.89886	0.802	0.975	0	-1.86459	1.86459
TKT	0	-0.891497	0.483	0.801	0	-1.8551	1.8551
CFL1	0	-0.890513	0.825	0.978	0	-1.85383	1.85383
HMGA1	0	-0.884064	0.34	0.745	0	-1.84557	1.84557
SMC4	0	-0.864831	0.348	0.641	0	-1.82113	1.82113
HMGN2	1.5009e-240	-0.850417	0.7	0.881	3.0018e-237	-1.80302	1.80302
H2AFZ	8.09289e-211	-0.850407	0.684	0.854	1.61858e-207	-1.80301	1.80301
MIAT	2.41203e-196	0.850075	0.76	0.592	4.82407e-193	1.80259	1.80259
IKZF3	5.18918e-72	0.826736	0.546	0.431	1.03784e-68	1.77367	1.77367
NUSAP1	3.99008e-123	-0.819497	0.454	0.549	7.98015e-120	-1.76479	1.76479
H2AFY	0	-0.818636	0.503	0.808	0	-1.76374	1.76374
ARHGDIB	0	-0.814317	0.781	0.964	0	-1.75847	1.75847
ZBTB20	2.99012e-159	0.810536	0.708	0.539	5.98024e-156	1.75386	1.75386
PSME2	0	-0.809128	0.427	0.776	0	-1.75215	1.75215
ARPC2	0	-0.803941	0.784	0.968	0	-1.74586	1.74586
GSTP1	0	-0.801281	0.584	0.842	0	-1.74265	1.74265
PCNA	2.6352e-287	-0.795397	0.465	0.689	5.27039e-284	-1.73555	1.73555
HNRNPA1	0	-0.794294	0.813	0.967	0	-1.73423	1.73423
DEK	0	-0.788258	0.588	0.858	0	-1.72699	1.72699
DBI	0	-0.782863	0.601	0.866	0	-1.72054	1.72054
PMCH	0	0.7826	0.659	0.411	0	1.72023	1.72023
IER2	0	-0.777524	0.543	0.842	0	-1.71419	1.71419
TPX2	2.04677e-38	-0.774987	0.508	0.509	4.09354e-35	-1.71117	1.71117
UBE2S	1.5897e-231	-0.766638	0.36	0.567	3.1794e-228	-1.7013	1.7013
PHGDH	1.356e-210	-0.75938	0.47	0.588	2.71201e-207	-1.69276	1.69276
BIRC5	1.47354e-174	-0.74721	0.469	0.569	2.94708e-171	-1.67854	1.67854
CHCHD2	0	-0.746263	0.724	0.944	0	-1.67744	1.67744
RGS1	2.78821e-188	0.744092	0.701	0.424	5.57641e-185	1.67492	1.67492
SH3BGRL3	0	-0.740953	0.851	0.983	0	-1.67128	1.67128
MYL6	0	-0.725083	0.832	0.961	0	-1.653	1.653
TPI1	0	-0.71874	0.572	0.823	0	-1.64574	1.64574
NUCB2	0	-0.71701	0.468	0.727	0	-1.64377	1.64377
VIM	0	-0.712832	0.891	0.989	0	-1.63902	1.63902
BIRC3	1.36088e-56	0.710253	0.718	0.646	2.72175e-53	1.63609	1.63609
YBX1	0	-0.706596	0.753	0.951	0	-1.63195	1.63195
H3F3A	0	-0.705545	0.856	0.978	0	-1.63076	1.63076
NASP	0	-0.70428	0.397	0.703	0	-1.62933	1.62933
TPM4	0	-0.702524	0.3	0.69	0	-1.62735	1.62735
CD52	0	-0.698419	0.877	0.974	0	-1.62273	1.62273
PSMA4	0	-0.698048	0.338	0.735	0	-1.62231	1.62231
SNRPB	0	-0.697517	0.457	0.803	0	-1.62171	1.62171
LSM4	0	-0.696049	0.431	0.742	0	-1.62006	1.62006
RAN	0	-0.69538	0.551	0.822	0	-1.61931	1.61931
CDK6	0	-0.693551	0.621	0.79	0	-1.61726	1.61726
PASK	0.0819013	0.688082	0.372	0.313	1	1.61114	1.61114
RRM2	7.96337e-101	-0.687097	0.481	0.555	1.59267e-97	-1.61004	1.61004
JPT1	0	-0.683647	0.309	0.697	0	-1.6062	1.6062
ANXA2	5.41045e-301	-0.683434	0.543	0.719	1.08209e-297	-1.60596	1.60596
CLIC1	0	-0.67877	0.821	0.947	0	-1.60077	1.60077
PHLDA1	6.28003e-137	-0.677933	0.583	0.627	1.25601e-133	-1.59985	1.59985
ARPC5	0	-0.671366	0.544	0.844	0	-1.59258	1.59258
CDT1	4.17727e-204	-0.66988	0.434	0.54	8.35454e-201	-1.59094	1.59094
CD84	4.3226e-53	0.668857	0.628	0.519	8.64519e-50	1.58981	1.58981
COX8A	0	-0.667955	0.684	0.88	0	-1.58882	1.58882
TSPYL2	1.55457e-142	0.658474	0.716	0.528	3.10913e-139	1.57841	1.57841
MCM3	0	-0.655694	0.308	0.559	0	-1.57537	1.57537
SMC2	0	-0.652404	0.198	0.517	0	-1.57179	1.57179
HMGB1	5.22073e-220	-0.648839	0.87	0.958	1.04415e-216	-1.56791	1.56791
DPP4	2.63748e-299	-0.647493	0.582	0.741	5.27495e-296	-1.56644	1.56644
SLC25A6	0	-0.642321	0.76	0.953	0	-1.56084	1.56084
PA2G4	0	-0.639735	0.673	0.881	0	-1.55804	1.55804
MT-CO3	0	-0.63848	0.999	1	0	-1.55669	1.55669
UBB	0	-0.638328	0.602	0.886	0	-1.55652	1.55652
RAC2	0	-0.63085	0.785	0.942	0	-1.54848	1.54848
PMAIP1	7.01795e-222	-0.629738	0.668	0.788	1.40359e-218	-1.54728	1.54728
HELLS	8.43791e-227	-0.628643	0.426	0.612	1.68758e-223	-1.54611	1.54611
SNRPD1	0	-0.626053	0.524	0.777	0	-1.54334	1.54334
ATP5MC3	0	-0.625672	0.546	0.853	0	-1.54293	1.54293
CALM3	3.07514e-295	-0.622735	0.658	0.834	6.15029e-292	-1.53979	1.53979
RORA	3.10786e-15	0.621649	0.59	0.604	6.21573e-12	1.53863	1.53863
H2AFV	2.32915e-301	-0.620982	0.628	0.878	4.65831e-298	-1.53792	1.53792
HNRNPA3	0	-0.616831	0.583	0.848	0	-1.5335	1.5335
CCT5	0	-0.616195	0.333	0.665	0	-1.53283	1.53283
MT-ND1	0	-0.615139	0.981	0.999	0	-1.53171	1.53171
EBP	2.6337e-167	-0.614061	0.563	0.655	5.26741e-164	-1.53056	1.53056
ANP32B	8.56298e-286	-0.613732	0.809	0.936	1.7126e-282	-1.53021	1.53021
MCM4	0	-0.613069	0.332	0.627	0	-1.52951	1.52951
RAMP1	7.83105e-258	-0.611539	0.555	0.607	1.56621e-254	-1.52789	1.52789
TPM3	0	-0.610606	0.802	0.944	0	-1.5269	1.5269
AHNAK	1.66924e-29	0.609647	0.791	0.747	3.33847e-26	1.52589	1.52589
CD69	2.21192e-247	-0.609209	0.66	0.762	4.42384e-244	-1.52542	1.52542
MYO1G	0	-0.600558	0.42	0.685	0	-1.5163	1.5163
LDHA	8.19981e-297	-0.599748	0.556	0.815	1.63996e-293	-1.51545	1.51545
HSP90AA1	0	-0.599205	0.867	0.979	0	-1.51488	1.51488
TXNIP	4.27042e-110	0.597079	0.849	0.837	8.54085e-107	1.51265	1.51265
UBE2C	0	-0.595368	0.172	0.501	0	-1.51086	1.51086
CENPE	1.62715e-215	-0.594442	0.303	0.492	3.25431e-212	-1.50989	1.50989
MYC	0	-0.594295	0.299	0.686	0	-1.50973	1.50973
MT-CO2	0	-0.593099	0.999	1	0	-1.50848	1.50848
S100A6	6.53773e-249	-0.591001	0.823	0.962	1.30755e-245	-1.50629	1.50629
PTTG1	9.02394e-73	-0.582005	0.464	0.507	1.80479e-69	-1.49693	1.49693
S1PR4	2.4424e-306	-0.577086	0.431	0.733	4.88479e-303	-1.49183	1.49183
MCM7	0	-0.576875	0.321	0.615	0	-1.49161	1.49161
IDH2	2.77484e-168	-0.576356	0.544	0.64	5.54967e-165	-1.49108	1.49108
MT2A	4.17486e-279	-0.574769	0.487	0.8	8.34972e-276	-1.48944	1.48944
SHMT2	0	-0.573232	0.301	0.617	0	-1.48785	1.48785
MZT2B	0	-0.565117	0.755	0.936	0	-1.47951	1.47951
MCM5	0	-0.563523	0.392	0.592	0	-1.47787	1.47787
CD38	7.91781e-209	-0.562472	0.499	0.621	1.58356e-205	-1.4768	1.4768
GPR183	0.000176318	0.55885	0.479	0.457	0.352635	1.47309	1.47309
AIF1	7.71545e-188	-0.557946	0.345	0.516	1.54309e-184	-1.47217	1.47217
NKTR	1.35821e-58	0.552734	0.782	0.792	2.71642e-55	1.46686	1.46686
CLSPN	2.44781e-15	-0.549236	0.55	0.519	4.89563e-12	-1.46331	1.46331
NUDT1	7.38155e-171	-0.545379	0.464	0.592	1.47631e-167	-1.4594	1.4594
CDCA7	1.58687e-199	-0.544835	0.437	0.547	3.17374e-196	-1.45885	1.45885
FOS	1.52409e-09	-0.544066	0.417	0.404	3.04818e-06	-1.45808	1.45808
PTMA	3.33669e-234	-0.543843	0.973	0.995	6.67337e-231	-1.45785	1.45785
ANP32E	4.17805e-121	-0.541431	0.589	0.674	8.3561e-118	-1.45542	1.45542
DHFR	0	-0.540296	0.277	0.617	0	-1.45427	1.45427
TAGLN2	0	-0.539836	0.462	0.792	0	-1.45381	1.45381
AC245014.3	5.56826e-217	-0.539097	0.549	0.604	1.11365e-213	-1.45306	1.45306
TRIM22	1.13458e-53	0.53575	0.746	0.662	2.26916e-50	1.4497	1.4497
TNF	2.72203e-71	-0.535254	0.439	0.48	5.44406e-68	-1.4492	1.4492
JUNB	6.81808e-302	-0.534875	0.351	0.663	1.36362e-298	-1.44882	1.44882
PRKDC	2.37206e-245	-0.534395	0.472	0.698	4.74413e-242	-1.44833	1.44833
DNMT1	2.45599e-174	-0.529416	0.508	0.666	4.91198e-171	-1.44334	1.44334
GPR155	1.4862e-80	0.528991	0.656	0.498	2.9724e-77	1.44292	1.44292
PPP1R15A	2.95284e-224	-0.528954	0.744	0.857	5.90568e-221	-1.44288	1.44288
LY6E	4.35537e-245	-0.525198	0.685	0.824	8.71074e-242	-1.43913	1.43913
HSPD1	7.9089e-284	-0.524058	0.45	0.741	1.58178e-280	-1.43799	1.43799
RANBP1	1.49071e-264	-0.520789	0.393	0.668	2.98143e-261	-1.43474	1.43474
CKS1B	2.68077e-167	-0.519984	0.318	0.488	5.36154e-164	-1.43394	1.43394
UBALD2	1.94906e-238	-0.517836	0.747	0.867	3.89812e-235	-1.43181	1.43181
RPLP0	0	-0.512593	0.968	0.998	0	-1.42661	1.42661
TSC22D3	8.51263e-52	0.511588	0.579	0.456	1.70253e-48	1.42562	1.42562
LIMS1	0.699656	0.509396	0.492	0.538	1	1.42345	1.42345
COTL1	3.6857e-231	-0.509361	0.75	0.881	7.3714e-228	-1.42342	1.42342
RNF213	1.19164e-52	0.506533	0.8	0.811	2.38328e-49	1.42063	1.42063
EZH2	0	-0.505577	0.306	0.582	0	-1.41969	1.41969
DUSP4	5.07185e-202	-0.504303	0.662	0.736	1.01437e-198	-1.41844	1.41844
CDKN3	4.23481e-150	-0.503698	0.4	0.523	8.46961e-147	-1.41784	1.41784
CTSW	3.25037e-155	-0.503031	0.343	0.485	6.50074e-152	-1.41719	1.41719
SVIP	3.94023e-17	0.501444	0.503	0.453	7.88046e-14	1.41563	1.41563
LDLR	2.28372e-243	-0.500775	0.294	0.513	4.56744e-240	-1.41497	1.41497
HNRNPAB	1.77295e-270	-0.496656	0.442	0.718	3.54589e-267	-1.41094	1.41094
IL6ST	1.08539e-07	0.493406	0.665	0.691	0.000217078	1.40776	1.40776
TMSB4X	0	-0.493375	0.996	1	0	-1.40773	1.40773
FDPS	7.9181e-244	-0.492652	0.389	0.619	1.58362e-240	-1.40703	1.40703
LINC01943	3.07535e-235	0.492163	0.636	0.376	6.1507e-232	1.40655	1.40655
TK1	0	-0.490122	0.201	0.523	0	-1.40456	1.40456
CYTOR	1.04464e-242	-0.487135	0.409	0.601	2.08928e-239	-1.40166	1.40166
S100A4	7.46992e-149	-0.486647	0.867	0.951	1.49398e-145	-1.40118	1.40118
HMMR	1.48565e-09	-0.485625	0.447	0.436	2.97129e-06	-1.40019	1.40019
SRSF2	2.93442e-266	-0.482106	0.427	0.725	5.86885e-263	-1.39678	1.39678
CTSH	1.9244e-168	-0.476041	0.528	0.599	3.84879e-165	-1.39092	1.39092
SQSTM1	6.76448e-233	-0.472146	0.532	0.819	1.3529e-229	-1.38717	1.38717
AC007952.4	8.43002e-279	-0.470611	0.331	0.534	1.686e-275	-1.3857	1.3857
TMPO	6.12254e-112	-0.463872	0.497	0.638	1.22451e-108	-1.37924	1.37924
PGAM1	1.39623e-253	-0.461365	0.47	0.714	2.79247e-250	-1.37684	1.37684
FTH1	9.29567e-243	-0.460804	0.953	0.997	1.85913e-239	-1.37631	1.37631
NME1	2.56567e-186	-0.460507	0.383	0.556	5.13134e-183	-1.37603	1.37603
GSTO1	4.52587e-256	-0.459056	0.41	0.694	9.05175e-253	-1.37464	1.37464
RPL22L1	1.342e-131	-0.458922	0.582	0.681	2.68399e-128	-1.37451	1.37451
PRDX3	0	-0.45837	0.284	0.586	0	-1.37399	1.37399
CENPU	0	-0.453515	0.169	0.481	0	-1.36937	1.36937
CENPK	0	-0.451662	0.161	0.484	0	-1.36762	1.36762
SYNE2	1.8396e-41	0.450154	0.85	0.838	3.6792e-38	1.36619	1.36619
GZMK	0	0.449865	0.541	0.279	0	1.36591	1.36591
FTL	1.07706e-218	-0.445524	0.977	0.998	2.15412e-215	-1.36181	1.36181
HSP90AB1	5.54384e-153	-0.445015	0.833	0.959	1.10877e-149	-1.36133	1.36133
TIMP1	0	-0.44404	0.382	0.69	0	-1.36041	1.36041
ANXA1	0.000605729	0.44247	0.601	0.57	1	1.35893	1.35893
HIST1H1B	0	-0.442395	0.088	0.396	0	-1.35886	1.35886
KNL1	4.39069e-131	-0.442233	0.474	0.539	8.78138e-128	-1.35871	1.35871
EIF4A1	0	-0.442186	0.322	0.682	0	-1.35866	1.35866
CALR	3.0821e-216	-0.439146	0.544	0.825	6.1642e-213	-1.3558	1.3558
CKS2	1.6187e-66	-0.439136	0.274	0.387	3.23739e-63	-1.35579	1.35579
CYCS	4.42135e-279	-0.43784	0.44	0.741	8.84271e-276	-1.35457	1.35457
KLF2	1.13676e-17	0.43648	0.746	0.767	2.27351e-14	1.3533	1.3533
ANK3	9.16216e-08	0.436387	0.288	0.267	0.000183243	1.35321	1.35321
NQO1	2.66268e-172	-0.436383	0.347	0.494	5.32536e-169	-1.35321	1.35321
PGD	2.53978e-261	-0.43388	0.245	0.487	5.07955e-258	-1.35086	1.35086
PRDM1	2.75767e-101	0.433641	0.633	0.433	5.51534e-98	1.35064	1.35064
SPTBN1	4.26955e-189	-0.433298	0.64	0.775	8.5391e-186	-1.35032	1.35032
DDX39A	0	-0.433088	0.271	0.594	0	-1.35012	1.35012
SSRP1	1.27402e-306	-0.426213	0.353	0.626	2.54804e-303	-1.3437	1.3437
PSMB2	3.68167e-218	-0.425144	0.395	0.618	7.36334e-215	-1.34271	1.34271
IL6R	0.573874	0.422173	0.361	0.324	1	1.33994	1.33994
RFLNB	2.95314e-221	-0.422081	0.724	0.86	5.90629e-218	-1.33986	1.33986
CHEK1	2.0637e-304	-0.421064	0.329	0.539	4.12739e-301	-1.33891	1.33891
HIST1H1C	2.96752e-67	-0.417771	0.5	0.549	5.93505e-64	-1.33586	1.33586
HOPX	8.4977e-200	-0.417432	0.448	0.557	1.69954e-196	-1.33555	1.33555
RHOC	3.80524e-66	-0.416013	0.564	0.571	7.61048e-63	-1.33423	1.33423
PGM2L1	2.28366e-09	0.415716	0.389	0.412	4.56732e-06	1.33396	1.33396
CENPW	8.65337e-82	-0.413661	0.437	0.503	1.73067e-78	-1.33206	1.33206
RTKN2	8.11491e-89	0.413219	0.581	0.405	1.62298e-85	1.33165	1.33165
CENPH	1.01974e-245	-0.412175	0.196	0.444	2.03947e-242	-1.33069	1.33069
ST8SIA1	1.13862e-32	0.411162	0.349	0.189	2.27723e-29	1.32976	1.32976
GINS2	9.13766e-308	-0.410437	0.321	0.515	1.82753e-304	-1.32909	1.32909
DLGAP5	2.4621e-205	-0.406529	0.238	0.442	4.92419e-202	-1.32549	1.32549
ALYREF	6.9328e-285	-0.40619	0.384	0.618	1.38656e-281	-1.32518	1.32518
PCBP1	1.7349e-193	-0.405864	0.664	0.885	3.46979e-190	-1.32488	1.32488
MT-ATP6	0	-0.404743	0.995	1	0	-1.32385	1.32385
TESC	3.34953e-68	-0.403367	0.501	0.525	6.69905e-65	-1.32259	1.32259
TUBA1C	9.6304e-90	-0.403099	0.43	0.524	1.92608e-86	-1.32235	1.32235
ANXA5	8.66128e-202	-0.402855	0.394	0.618	1.73226e-198	-1.32212	1.32212
PTGER2	4.08206e-142	-0.401345	0.614	0.699	8.16412e-139	-1.32074	1.32074
ATAD2	6.16363e-16	-0.401163	0.481	0.47	1.23273e-12	-1.32057	1.32057
GABPB1-AS1	1.50281e-05	0.400435	0.579	0.639	0.0300562	1.31991	1.31991
POU2F2	2.98272e-39	0.399312	0.659	0.523	5.96544e-36	1.31888	1.31888
LAGE3	0	-0.398968	0.251	0.595	0	-1.31856	1.31856
PSMD14	0	-0.397075	0.24	0.536	0	-1.31684	1.31684
RNASEH2C	1.0651e-238	-0.395805	0.397	0.654	2.13021e-235	-1.31568	1.31568
ADTRP	3.28787e-302	0.395004	0.603	0.358	6.57573e-299	1.31495	1.31495
BRCA1	3.23008e-160	-0.394474	0.339	0.472	6.46015e-157	-1.31446	1.31446
ATP5MC1	2.89429e-186	-0.393205	0.459	0.644	5.78858e-183	-1.31331	1.31331
KIF11	3.04346e-116	-0.393032	0.368	0.471	6.08692e-113	-1.31315	1.31315
LPAR6	4.26551e-12	0.39127	0.481	0.398	8.53102e-09	1.31155	1.31155
RPA3	9.08128e-116	-0.389493	0.485	0.6	1.81626e-112	-1.30993	1.30993
NUCKS1	3.09994e-106	-0.389439	0.765	0.821	6.19989e-103	-1.30988	1.30988
SPN	4.71201e-288	-0.388587	0.414	0.716	9.42402e-285	-1.30911	1.30911
CCNB2	2.09954e-292	-0.388437	0.263	0.476	4.19908e-289	-1.30897	1.30897
HSPA8	6.71863e-174	-0.386948	0.841	0.963	1.34373e-170	-1.30762	1.30762
LTB	2.18652e-75	-0.384666	0.968	0.99	4.37305e-72	-1.30556	1.30556
SCD	5.75272e-73	-0.384465	0.336	0.422	1.15054e-69	-1.30538	1.30538
FADS1	8.92869e-110	-0.384114	0.389	0.477	1.78574e-106	-1.30506	1.30506
FLNA	4.0498e-165	-0.381553	0.55	0.725	8.09961e-162	-1.30274	1.30274
GPR171	1.08687e-154	-0.381028	0.684	0.764	2.17373e-151	-1.30227	1.30227
S100A11	2.41469e-122	-0.380819	0.593	0.761	4.82937e-119	-1.30208	1.30208
TNFSF10	5.43169e-227	-0.379516	0.37	0.624	1.08634e-223	-1.30091	1.30091
NCAPD2	1.76329e-248	-0.37949	0.267	0.494	3.52659e-245	-1.30088	1.30088
ID2	2.66829e-80	-0.37946	0.586	0.639	5.33659e-77	-1.30086	1.30086
LMNB1	1.56018e-45	-0.378421	0.404	0.454	3.12035e-42	-1.29992	1.29992
CD63	8.57834e-112	-0.377889	0.666	0.726	1.71567e-108	-1.29944	1.29944
HDGFL3	1.15565e-274	-0.377743	0.105	0.391	2.31129e-271	-1.29931	1.29931
RBBP8	8.68818e-95	-0.376696	0.42	0.491	1.73764e-91	-1.29837	1.29837
C12orf57	6.2512e-35	0.376575	0.765	0.828	1.25024e-31	1.29826	1.29826
DCTN3	7.63069e-105	-0.376065	0.484	0.6	1.52614e-101	-1.2978	1.2978
HNRNPA2B1	1.31648e-134	-0.375962	0.779	0.929	2.63296e-131	-1.2977	1.2977
SKA2	4.44363e-263	-0.375602	0.176	0.428	8.88725e-260	-1.29738	1.29738
RRM1	8.10785e-102	-0.374639	0.358	0.476	1.62157e-98	-1.29652	1.29652
MT-ND4	0	-0.373692	0.995	1	0	-1.29566	1.29566
BTG2	5.61473e-203	-0.37339	0.444	0.677	1.12295e-199	-1.29539	1.29539
CST7	6.94555e-68	-0.373129	0.525	0.58	1.38911e-64	-1.29516	1.29516
LINC01871	1.63886e-17	-0.372851	0.365	0.384	3.27772e-14	-1.29491	1.29491
DDIT3	3.20812e-34	0.370808	0.65	0.557	6.41623e-31	1.29308	1.29308
BHLHE40	3.91164e-139	-0.370769	0.589	0.715	7.82328e-136	-1.29304	1.29304
PKM	7.60548e-184	-0.36908	0.543	0.771	1.5211e-180	-1.29153	1.29153
HNRNPM	4.51613e-210	-0.367662	0.474	0.742	9.03225e-207	-1.29026	1.29026
PDE4A	6.77409e-80	-0.367537	0.405	0.474	1.35482e-76	-1.29015	1.29015
CDC25B	0	-0.36738	0.251	0.554	0	-1.29001	1.29001
GTSE1	2.28741e-98	-0.365414	0.373	0.44	4.57482e-95	-1.28825	1.28825
MAD2L1	2.28466e-195	-0.364698	0.297	0.474	4.56932e-192	-1.28761	1.28761
CBX5	1.21346e-115	-0.362519	0.527	0.638	2.42692e-112	-1.28567	1.28567
TUBA4A	2.94482e-123	-0.361869	0.424	0.587	5.88965e-120	-1.28509	1.28509
CORO1B	6.19271e-112	-0.361101	0.665	0.754	1.23854e-108	-1.28441	1.28441
AC084033.3	2.85758e-172	-0.360516	0.163	0.39	5.71516e-169	-1.28388	1.28388
TUBB4B	1.16291e-197	-0.360082	0.282	0.513	2.32583e-194	-1.2835	1.2835
EIF3L	2.67594e-159	-0.359676	0.705	0.893	5.35188e-156	-1.28314	1.28314
YBX3	9.22558e-142	-0.358408	0.242	0.423	1.84512e-138	-1.28201	1.28201
STX3	4.12288e-96	-0.357287	0.357	0.464	8.24576e-93	-1.28101	1.28101
IRF4	2.53698e-178	-0.356068	0.532	0.728	5.07396e-175	-1.27993	1.27993
PHF19	1.14225e-248	-0.355506	0.3	0.548	2.28451e-245	-1.27943	1.27943
GYPC	9.23858e-173	-0.354527	0.752	0.92	1.84772e-169	-1.27857	1.27857
NDFIP2	4.42008e-79	-0.353369	0.391	0.487	8.84015e-76	-1.27754	1.27754
CCNB1	0.910524	-0.353149	0.513	0.464	1	-1.27735	1.27735
KPNA2	1.594e-278	-0.352758	0.245	0.488	3.18799e-275	-1.277	1.277
CARHSP1	1.25709e-280	-0.350855	0.345	0.658	2.51419e-277	-1.27532	1.27532
PPIF	6.96091e-145	-0.350364	0.447	0.563	1.39218e-141	-1.27488	1.27488
LST1	3.1958e-95	-0.349531	0.502	0.571	6.39159e-92	-1.27415	1.27415
PYHIN1	1.74711e-68	0.34944	0.446	0.276	3.49422e-65	1.27407	1.27407
FADS2	1.25725e-33	-0.348623	0.587	0.515	2.51449e-30	-1.27334	1.27334
CD28	0.000381693	0.348299	0.512	0.487	0.763386	1.27306	1.27306
FDFT1	2.7276e-125	-0.347622	0.434	0.575	5.4552e-122	-1.27246	1.27246
RGS10	2.20156e-171	-0.34638	0.592	0.842	4.40311e-168	-1.27137	1.27137
MIB1	1.71786e-57	0.345195	0.615	0.451	3.43573e-54	1.27032	1.27032
MCM6	3.68329e-75	-0.344391	0.431	0.514	7.36658e-72	-1.26961	1.26961
MYBL2	2.46179e-68	-0.342739	0.487	0.498	4.92358e-65	-1.26816	1.26816
FOSB	1.7546e-28	-0.339136	0.535	0.371	3.50919e-25	-1.265	1.265
CSRNP1	2.02752e-53	-0.338661	0.467	0.507	4.05504e-50	-1.26458	1.26458
ZC3H12D	6.7412e-153	0.337944	0.639	0.405	1.34824e-149	1.26395	1.26395
FANCI	0	-0.336845	0.133	0.417	0	-1.26299	1.26299
TFDP1	1.86838e-95	-0.336295	0.387	0.484	3.73676e-92	-1.26251	1.26251
SLC1A5	0	-0.335267	0.149	0.471	0	-1.26161	1.26161
ZWINT	2.87815e-203	-0.334825	0.439	0.537	5.75629e-200	-1.26122	1.26122
TXNRD1	2.32856e-176	-0.334702	0.525	0.786	4.65712e-173	-1.26112	1.26112
HIST1H1D	1.22349e-67	-0.334172	0.447	0.509	2.44697e-64	-1.26065	1.26065
WARS	5.40712e-124	-0.332086	0.282	0.443	1.08142e-120	-1.25883	1.25883
GMNN	2.0026e-30	-0.33208	0.38	0.413	4.0052e-27	-1.25883	1.25883
UBE2F	1.19532e-124	-0.330566	0.417	0.542	2.39064e-121	-1.25751	1.25751
SPG7	0.0748618	0.328961	0.518	0.552	1	1.25611	1.25611
CDC20	5.41973e-161	-0.328957	0.27	0.41	1.08395e-157	-1.2561	1.2561
H3F3B	1.39071e-144	-0.328781	0.863	0.971	2.78143e-141	-1.25595	1.25595
SMC1A	2.43563e-119	-0.328555	0.485	0.628	4.87125e-116	-1.25575	1.25575
ATAD5	2.84348e-182	-0.326847	0.289	0.471	5.68697e-179	-1.25427	1.25427
HMGB3	2.98585e-153	-0.326091	0.293	0.438	5.97169e-150	-1.25361	1.25361
MIR4435-2HG	1.10595e-51	-0.325079	0.483	0.502	2.21191e-48	-1.25273	1.25273
JUND	1.17255e-129	-0.324433	0.826	0.948	2.34511e-126	-1.25217	1.25217
PDIA6	2.12675e-225	-0.324187	0.326	0.629	4.25351e-222	-1.25196	1.25196
RPS2	0	-0.323699	0.991	0.999	0	-1.25154	1.25154
CYP1B1	1.28611e-06	-0.323253	0.383	0.307	0.00257222	-1.25115	1.25115
NUF2	0.0112552	-0.322909	0.514	0.42	1	-1.25085	1.25085
NFKBIZ	2.68914e-95	-0.322492	0.621	0.682	5.37827e-92	-1.25049	1.25049
EIF4EBP1	1.19236e-23	-0.321694	0.451	0.452	2.38472e-20	-1.2498	1.2498
PCSK1N	1.12809e-155	0.320919	0.552	0.388	2.25618e-152	1.24913	1.24913
PTBP1	8.96213e-244	-0.320858	0.431	0.685	1.79243e-240	-1.24907	1.24907
MT-CO1	0	-0.320381	0.999	1	0	-1.24866	1.24866
NFIL3	1.44334e-31	-0.320077	0.558	0.534	2.88668e-28	-1.2484	1.2484
CDCA8	3.51724e-167	-0.319572	0.357	0.483	7.03447e-164	-1.24796	1.24796
DUSP10	1.21068e-32	-0.31826	0.454	0.457	2.42137e-29	-1.24683	1.24683
TP53INP1	3.07038e-161	0.316662	0.624	0.471	6.14077e-158	1.24545	1.24545
FXYD1	4.19594e-288	0.313657	0.576	0.298	8.39187e-285	1.24285	1.24285
NCAPG	7.22614e-53	-0.311297	0.411	0.448	1.44523e-49	-1.24082	1.24082
UBE2T	7.03272e-17	-0.31127	0.39	0.396	1.40654e-13	-1.2408	1.2408
STAT1	2.2283e-68	-0.310479	0.689	0.749	4.45661e-65	-1.24012	1.24012
PRF1	2.28982e-58	-0.309621	0.2	0.321	4.57964e-55	-1.23938	1.23938
AC092683.1	6.0769e-07	0.309343	0.392	0.33	0.00121538	1.23914	1.23914
MCM2	8.65009e-100	-0.308757	0.472	0.538	1.73002e-96	-1.23864	1.23864
PAICS	1.92646e-283	-0.308168	0.241	0.496	3.85292e-280	-1.23813	1.23813
KHDRBS1	8.39488e-176	-0.307892	0.511	0.759	1.67898e-172	-1.2379	1.2379
CDCA5	1.29437e-171	-0.307723	0.364	0.464	2.58875e-168	-1.23775	1.23775
ACTN1	3.09557e-226	-0.307604	0.295	0.51	6.19114e-223	-1.23765	1.23765
STIP1	5.02548e-221	-0.306045	0.261	0.527	1.0051e-217	-1.23631	1.23631
RAD21	1.0208e-97	-0.305969	0.561	0.739	2.04161e-94	-1.23625	1.23625
LRRFIP1	8.36039e-132	-0.305929	0.658	0.88	1.67208e-128	-1.23621	1.23621
ARL4C	1.05367e-144	-0.305484	0.91	0.976	2.10735e-141	-1.23583	1.23583
PCBP2	1.29721e-129	-0.303338	0.768	0.92	2.59442e-126	-1.234	1.234
FEN1	0	-0.302705	0.164	0.442	0	-1.23345	1.23345
H2AFX	1.61273e-140	-0.302001	0.251	0.423	3.22546e-137	-1.23285	1.23285
USP1	1.35677e-227	-0.300972	0.364	0.625	2.71355e-224	-1.23197	1.23197
SH3YL1	6.57947e-41	0.299929	0.44	0.313	1.31589e-37	1.23108	1.23108
FAM111B	0.00802035	-0.299869	0.477	0.404	1	-1.23103	1.23103
RPL12	4.38441e-212	-0.298275	0.977	0.998	8.76881e-209	-1.22967	1.22967
UQCC2	1.60653e-96	-0.297883	0.372	0.48	3.21305e-93	-1.22934	1.22934
SRSF10	2.49552e-88	-0.297875	0.737	0.855	4.99104e-85	-1.22933	1.22933
CENPM	3.44274e-73	-0.297845	0.393	0.458	6.88547e-70	-1.22931	1.22931
ORC6	2.36932e-30	-0.297797	0.533	0.536	4.73863e-27	-1.22927	1.22927
ACAT2	3.49066e-214	-0.296643	0.203	0.434	6.98131e-211	-1.22828	1.22828
HAVCR2	0.0443073	-0.296549	0.481	0.422	1	-1.2282	1.2282
PGAP1	5.82419e-117	0.296043	0.633	0.422	1.16484e-113	1.22777	1.22777
PDE4B	2.60241e-94	0.295537	0.554	0.342	5.20481e-91	1.22734	1.22734
PRR11	0	-0.295149	0.169	0.42	0	-1.22701	1.22701
TNFRSF18	1.28931e-20	-0.294017	0.663	0.641	2.57863e-17	-1.22605	1.22605
E2F1	8.92454e-105	-0.293627	0.374	0.456	1.78491e-101	-1.22572	1.22572
HBEGF	2.51279e-30	-0.293249	0.415	0.281	5.02558e-27	-1.2254	1.2254
TRIP11	0.0311976	0.290106	0.347	0.314	1	1.22273	1.22273
DCTPP1	9.63054e-252	-0.289503	0.258	0.497	1.92611e-248	-1.22222	1.22222
FABP5	1.43219e-83	-0.289404	0.401	0.506	2.86438e-80	-1.22214	1.22214
HLA-DPB1	2.05794e-45	0.288752	0.362	0.222	4.11588e-42	1.22158	1.22158
CHAF1A	6.64299e-45	-0.287452	0.444	0.48	1.3286e-41	-1.22048	1.22048
CDKN2A	2.56343e-07	-0.286243	0.425	0.375	0.000512687	-1.21946	1.21946
NAMPT	3.84902e-115	-0.285971	0.484	0.617	7.69804e-112	-1.21923	1.21923
HNRNPD	4.90689e-105	-0.28531	0.64	0.813	9.81379e-102	-1.21867	1.21867
PTMS	0.00525988	-0.283686	0.536	0.464	1	-1.2173	1.2173
CDK1	1.38991e-06	-0.2836	0.37	0.371	0.00277983	-1.21723	1.21723
KCNQ1OT1	4.58443e-102	0.283054	0.234	0.348	9.16886e-99	1.21677	1.21677
UHRF1	0	-0.282138	0.225	0.458	0	-1.216	1.216
SLBP	3.15942e-262	-0.282098	0.278	0.543	6.31885e-259	-1.21596	1.21596
ZNF91	5.59991e-18	0.28202	0.317	0.325	1.11998e-14	1.2159	1.2159
PSAT1	1.25883e-226	-0.281584	0.176	0.407	2.51766e-223	-1.21553	1.21553
NDC80	1.18861e-84	-0.281287	0.302	0.397	2.37722e-81	-1.21528	1.21528
SQLE	1.62393e-193	-0.280749	0.188	0.427	3.24786e-190	-1.21483	1.21483
HPRT1	5.22157e-98	-0.278028	0.323	0.446	1.04431e-94	-1.21254	1.21254
IRF1	1.90886e-72	-0.276785	0.846	0.907	3.81772e-69	-1.21149	1.21149
ISG15	2.54526e-76	-0.275987	0.687	0.732	5.09052e-73	-1.21082	1.21082
H1FX	1.20516e-49	-0.275905	0.683	0.717	2.41032e-46	-1.21075	1.21075
DOCK2	1.1524e-77	-0.274343	0.532	0.614	2.3048e-74	-1.20944	1.20944
CCR7	0.0178818	0.273342	0.459	0.442	1	1.2086	1.2086
BCL6	3.37344e-76	-0.272695	0.51	0.557	6.74689e-73	-1.20806	1.20806
NR4A2	0.788429	-0.272627	0.488	0.409	1	-1.20801	1.20801
ASF1B	1.97979e-56	-0.272279	0.416	0.464	3.95958e-53	-1.20771	1.20771
PRKX	4.75626e-98	-0.272267	0.696	0.784	9.51252e-95	-1.2077	1.2077
FBXO5	5.4498e-104	-0.271554	0.251	0.379	1.08996e-100	-1.20711	1.20711
MZB1	2.20769e-181	-0.271174	0.189	0.381	4.41538e-178	-1.20679	1.20679
KIF20B	2.59526e-99	-0.270557	0.486	0.61	5.19052e-96	-1.20627	1.20627
SOS1	2.68405e-122	-0.270548	0.561	0.748	5.3681e-119	-1.20627	1.20627
CEP55	9.24931e-11	-0.26968	0.505	0.403	1.84986e-07	-1.20554	1.20554
ARRDC3	6.11136e-43	0.269129	0.282	0.341	1.22227e-39	1.20508	1.20508
KIF14	0	-0.268993	0.052	0.372	0	-1.20497	1.20497
TNFSF8	4.96374e-95	0.268906	0.619	0.44	9.92748e-92	1.20489	1.20489
SOCS2	9.19593e-87	-0.267504	0.417	0.513	1.83919e-83	-1.20372	1.20372
RRBP1	3.02909e-122	-0.267252	0.359	0.507	6.05817e-119	-1.20351	1.20351
PLEC	2.90298e-33	0.266811	0.444	0.566	5.80596e-30	1.20315	1.20315
WDR76	1.43722e-205	-0.266663	0.211	0.399	2.87444e-202	-1.20302	1.20302
HNRNPR	3.00868e-141	-0.266072	0.547	0.78	6.01736e-138	-1.20253	1.20253
DUSP2	1.55751e-205	-0.266009	0.268	0.467	3.11503e-202	-1.20248	1.20248
DTYMK	1.63361e-122	-0.265638	0.336	0.461	3.26722e-119	-1.20217	1.20217
TMEM106C	7.53422e-76	-0.265033	0.395	0.479	1.50684e-72	-1.20166	1.20166
XIST	1.62941e-17	0.26501	0.882	0.928	3.25881e-14	1.20164	1.20164
C19orf48	3.91556e-197	-0.26491	0.281	0.48	7.83113e-194	-1.20156	1.20156
GLUL	6.35126e-150	-0.26439	0.292	0.44	1.27025e-146	-1.20113	1.20113
EGR1	2.86316e-30	-0.26398	0.465	0.315	5.72632e-27	-1.20079	1.20079
NCR3	2.36049e-34	-0.263077	0.568	0.573	4.72098e-31	-1.20004	1.20004
DNAJC9	9.8806e-49	-0.262667	0.506	0.573	1.97612e-45	-1.19969	1.19969
ZMAT3	0.0329582	0.262188	0.602	0.576	1	1.1993	1.1993
ITGAM	1.97276e-260	-0.26189	0.336	0.486	3.94551e-257	-1.19905	1.19905
NCAPG2	3.44261e-151	-0.261157	0.299	0.412	6.88521e-148	-1.19844	1.19844
RAD51AP1	5.4493e-34	-0.25956	0.456	0.48	1.08986e-30	-1.19711	1.19711
AC133644.2	2.007e-71	0.259526	0.605	0.425	4.014e-68	1.19709	1.19709
ARHGEF6	3.85282e-79	-0.25937	0.5	0.588	7.70565e-76	-1.19696	1.19696
FOXM1	0	-0.259107	0.191	0.469	0	-1.19674	1.19674
TAP1	3.49526e-86	-0.258871	0.523	0.606	6.99051e-83	-1.19654	1.19654
CTSC	4.19117e-85	-0.258491	0.647	0.719	8.38234e-82	-1.19623	1.19623
HIST1H1E	4.67013e-40	-0.258293	0.527	0.517	9.34026e-37	-1.19606	1.19606
LBR	2.81631e-201	-0.258011	0.404	0.662	5.63263e-198	-1.19583	1.19583
RMI2	5.73525e-139	-0.255269	0.425	0.496	1.14705e-135	-1.19356	1.19356
PHIP	6.33229e-12	0.254839	0.504	0.59	1.26646e-08	1.1932	1.1932
HLA-DRA	3.45922e-264	0.253419	0.562	0.277	6.91843e-261	1.19203	1.19203
CCNA2	2.09009e-293	-0.253186	0.134	0.384	4.18018e-290	-1.19184	1.19184
DUSP6	3.07652e-12	-0.252309	0.503	0.379	6.15304e-09	-1.19111	1.19111
MIR181A1HG	0	-0.25213	0.22	0.544	0	-1.19096	1.19096
INSIG1	5.73369e-253	-0.25189	0.218	0.47	1.14674e-249	-1.19077	1.19077
SGO1	0.660224	-0.251517	0.444	0.377	1	-1.19046	1.19046
SGO2	0.381707	-0.251362	0.45	0.396	1	-1.19033	1.19033
CCND2	7.16698e-89	-0.250903	0.758	0.824	1.4334e-85	-1.18995	1.18995
AC093010.2	1.71611e-150	0.250544	0.564	0.389	3.43222e-147	1.18966	1.18966

## Sheet: cluster1
Gene	p_val	avg_log2FC	pct.1	pct.2	p_val_adj	FC	abs FC
TUBA1B	1.45182e-166	-1.84113	0.541	0.645	2.90365e-163	-3.58291	3.58291
HIST1H4C	2.30254e-101	-1.81551	0.534	0.625	4.60509e-98	-3.51984	3.51984
HMGB2	1.98632e-272	-1.55982	0.535	0.722	3.97265e-269	-2.94818	2.94818
STMN1	6.10203e-156	-1.52071	0.531	0.647	1.22041e-152	-2.86933	2.86933
MKI67	2.54072e-119	-1.40805	0.506	0.683	5.08144e-116	-2.65378	2.65378
TUBB	1.1215e-99	-1.31699	0.579	0.642	2.243e-96	-2.49145	2.49145
TOP2A	1.8588e-186	-1.18171	0.443	0.618	3.71759e-183	-2.26845	2.26845
CENPF	4.26626e-29	-1.15411	0.484	0.547	8.53252e-26	-2.22546	2.22546
H2AFZ	3.96214e-265	-1.10499	0.764	0.808	7.92428e-262	-2.15098	2.15098
TYMS	4.81632e-203	-1.05339	0.447	0.657	9.63264e-200	-2.0754	2.0754
SMC4	2.48375e-81	-1.02062	0.48	0.565	4.96751e-78	-2.02879	2.02879
TMPO	4.34626e-210	-0.904693	0.463	0.654	8.69252e-207	-1.87215	1.87215
ASPM	2.37573e-189	-0.90273	0.357	0.578	4.75145e-186	-1.8696	1.8696
DUT	1.25908e-167	-0.860989	0.503	0.681	2.51816e-164	-1.81628	1.81628
PCNA	6.86649e-74	-0.847978	0.564	0.632	1.3733e-70	-1.79998	1.79998
HMGN2	1.26948e-156	-0.827789	0.816	0.815	2.53897e-153	-1.77496	1.77496
NUSAP1	5.54536e-155	-0.823749	0.415	0.568	1.10907e-151	-1.77	1.77
TIGIT	2.07824e-138	-0.745545	0.456	0.576	4.15649e-135	-1.67661	1.67661
UBE2S	4.90387e-72	-0.743006	0.413	0.536	9.80774e-69	-1.67366	1.67366
ITGB1	3.82709e-138	-0.733731	0.447	0.642	7.65418e-135	-1.66293	1.66293
LTB	1.1272e-251	0.716924	0.992	0.977	2.25441e-248	1.64367	1.64367
KLRB1	3.4833e-56	-0.712558	0.564	0.61	6.96661e-53	-1.63871	1.63871
DEK	2.42179e-120	-0.705046	0.767	0.757	4.84358e-117	-1.6302	1.6302
HELLS	5.55274e-81	-0.704342	0.478	0.582	1.11055e-77	-1.6294	1.6294
LRRN3	9.95307e-245	0.701137	0.836	0.614	1.99061e-241	1.62579	1.62579
TPX2	9.63698e-188	-0.689927	0.378	0.579	1.9274e-184	-1.6132	1.6132
NASP	3.28393e-52	-0.676045	0.569	0.606	6.56786e-49	-1.59775	1.59775
HMGB1	5.98216e-191	-0.662395	0.931	0.924	1.19643e-187	-1.58271	1.58271
IL7R	3.88956e-79	-0.651642	0.698	0.786	7.77912e-76	-1.57095	1.57095
BIRC5	9.68309e-86	-0.638426	0.457	0.574	1.93662e-82	-1.55663	1.55663
KIF20B	9.15535e-84	-0.633084	0.502	0.6	1.83107e-80	-1.55088	1.55088
RAD21	5.0442e-105	-0.631959	0.625	0.702	1.00884e-101	-1.54967	1.54967
ATAD2	1.31194e-277	-0.6289	0.309	0.563	2.62388e-274	-1.54639	1.54639
RRM2	5.46946e-95	-0.622716	0.467	0.562	1.09389e-91	-1.53977	1.53977
CKS1B	4.22319e-87	-0.617271	0.333	0.477	8.44637e-84	-1.53397	1.53397
NUCKS1	5.5589e-147	-0.613749	0.732	0.838	1.11178e-143	-1.53023	1.53023
JUN	3.11511e-93	0.608173	0.862	0.8	6.23023e-90	1.52433	1.52433
MCM7	1.54263e-07	-0.606867	0.514	0.506	0.000308527	-1.52295	1.52295
PCLAF	2.27954e-52	-0.601696	0.53	0.646	4.55908e-49	-1.5175	1.5175
SMC2	6.1971e-64	-0.592554	0.315	0.448	1.23942e-60	-1.50791	1.50791
DNAJC9	1.17034e-172	-0.584759	0.435	0.61	2.34068e-169	-1.49979	1.49979
UBE2C	0.250987	-0.569307	0.41	0.367	1	-1.48381	1.48381
SVIP	3.18511e-120	-0.56678	0.36	0.531	6.37023e-117	-1.48121	1.48121
ANP32E	6.49127e-123	-0.557303	0.539	0.7	1.29825e-119	-1.47152	1.47152
CLSPN	4.55496e-260	-0.554135	0.403	0.599	9.10991e-257	-1.46829	1.46829
USP1	3.95979e-43	-0.548747	0.489	0.553	7.91958e-40	-1.46281	1.46281
PTMA	7.21141e-251	-0.545208	0.992	0.984	1.44228e-247	-1.45923	1.45923
TSHZ2	1.00807e-90	-0.541615	0.428	0.558	2.01614e-87	-1.4556	1.4556
CENPE	3.93186e-23	-0.54024	0.396	0.44	7.86373e-20	-1.45421	1.45421
MCM3	4.8922e-43	-0.534531	0.41	0.5	9.7844e-40	-1.44847	1.44847
PHLDA1	7.07344e-50	0.522469	0.625	0.603	1.41469e-46	1.43641	1.43641
SIVA1	3.98021e-76	-0.515489	0.497	0.6	7.96042e-73	-1.42948	1.42948
IKZF3	1.45443e-16	-0.506258	0.447	0.486	2.90887e-13	-1.42036	1.42036
SRSF10	8.27629e-91	-0.505048	0.796	0.821	1.65526e-87	-1.41917	1.41917
TUBB4B	3.88879e-19	-0.498658	0.387	0.453	7.77758e-16	-1.4129	1.4129
DNMT1	3.86598e-60	-0.498632	0.546	0.643	7.73196e-57	-1.41287	1.41287
SMC1A	3.19976e-68	-0.490296	0.508	0.614	6.39952e-65	-1.40473	1.40473
IL32	2.13188e-189	0.489912	0.97	0.879	4.26375e-186	1.40436	1.40436
HMMR	3.19678e-189	-0.489493	0.323	0.503	6.39356e-186	-1.40395	1.40395
ACTG1	4.56878e-213	0.487738	0.987	0.943	9.13756e-210	1.40224	1.40224
CD52	1.68355e-168	0.480584	0.971	0.921	3.36709e-165	1.39531	1.39531
CCL5	0.0736095	-0.480089	0.525	0.513	1	-1.39483	1.39483
MCM4	0.401602	-0.47526	0.538	0.51	1	-1.39017	1.39017
ATAD5	2.95303e-45	-0.47452	0.351	0.435	5.90607e-42	-1.38946	1.38946
CDKN3	6.9987e-51	-0.469828	0.431	0.504	1.39974e-47	-1.38494	1.38494
RANBP1	1.13451e-45	-0.465367	0.526	0.592	2.26902e-42	-1.38067	1.38067
ARL6IP1	2.46465e-53	-0.464703	0.523	0.62	4.92929e-50	-1.38003	1.38003
SMC3	9.47353e-64	-0.463204	0.558	0.637	1.89471e-60	-1.3786	1.3786
KNL1	4.50176e-77	-0.459446	0.443	0.554	9.00352e-74	-1.37501	1.37501
IFITM2	3.07956e-176	0.45765	0.926	0.831	6.15912e-173	1.3733	1.3733
HP1BP3	1.50447e-55	-0.446637	0.636	0.682	3.00893e-52	-1.36286	1.36286
TMSB10	0	0.445882	1	0.993	0	1.36215	1.36215
CALM2	3.60542e-61	-0.440237	0.678	0.707	7.21083e-58	-1.35683	1.35683
FOS	2.26499e-28	0.438572	0.453	0.385	4.52997e-25	1.35526	1.35526
CENPU	4.09632e-31	-0.437788	0.332	0.388	8.19263e-28	-1.35453	1.35453
CDK6	7.08613e-105	0.436924	0.773	0.706	1.41723e-101	1.35372	1.35372
GAPDH	1.7488e-220	0.436216	0.995	0.943	3.4976e-217	1.35305	1.35305
TK1	2.28774e-10	-0.435816	0.459	0.379	4.57548e-07	-1.35268	1.35268
H2AFV	4.14538e-53	-0.429354	0.811	0.776	8.29076e-50	-1.34663	1.34663
GPR171	1.42221e-101	0.424527	0.758	0.722	2.84441e-98	1.34213	1.34213
H2AFX	1.27219e-83	-0.424091	0.263	0.414	2.54439e-80	-1.34173	1.34173
CD69	8.68483e-91	0.423807	0.759	0.707	1.73697e-87	1.34146	1.34146
DHFR	0.0108043	-0.421072	0.533	0.474	1	-1.33892	1.33892
ISG15	9.58294e-89	0.414605	0.75	0.697	1.91659e-85	1.33293	1.33293
PMCH	1.2779e-55	-0.413412	0.472	0.516	2.55581e-52	-1.33183	1.33183
MCM5	0.000682249	-0.413036	0.508	0.526	1	-1.33149	1.33149
ORC6	6.97427e-118	-0.412307	0.455	0.578	1.39485e-114	-1.33081	1.33081
ANXA1	6.25007e-59	-0.408838	0.489	0.632	1.25001e-55	-1.32762	1.32762
PTTG1	2.97083e-68	-0.408132	0.398	0.542	5.94166e-65	-1.32697	1.32697
DLGAP5	4.28289e-14	-0.403925	0.35	0.378	8.56577e-11	-1.3231	1.3231
LGALS1	1.36621e-134	0.402088	0.867	0.748	2.73242e-131	1.32142	1.32142
MAF	1.61476e-80	-0.399196	0.518	0.673	3.22952e-77	-1.31877	1.31877
CDT1	1.06707e-71	-0.398972	0.407	0.554	2.13413e-68	-1.31857	1.31857
MIAT	2.55071e-40	-0.398817	0.589	0.687	5.10141e-37	-1.31843	1.31843
SGO2	3.79828e-199	-0.397283	0.283	0.487	7.59656e-196	-1.31703	1.31703
NUDT1	5.17235e-92	-0.396444	0.447	0.6	1.03447e-88	-1.31626	1.31626
NKG7	2.366e-10	-0.395326	0.391	0.441	4.732e-07	-1.31524	1.31524
CKS2	1.51462e-95	-0.394495	0.242	0.402	3.02924e-92	-1.31448	1.31448
CDKN2D	2.63505e-34	-0.392791	0.474	0.549	5.2701e-31	-1.31293	1.31293
HIST1H1B	2.83958e-07	-0.3909	0.282	0.286	0.000567917	-1.31121	1.31121
HNRNPA2B1	5.15586e-80	-0.390157	0.892	0.866	1.03117e-76	-1.31054	1.31054
HNRNPAB	2.77057e-19	-0.387127	0.614	0.621	5.54114e-16	-1.30779	1.30779
DPP4	1.93573e-73	0.386588	0.707	0.671	3.87146e-70	1.3073	1.3073
KIF11	2.98509e-57	-0.386377	0.375	0.466	5.97018e-54	-1.30711	1.30711
PTGER2	1.58841e-78	0.384842	0.698	0.653	3.17682e-75	1.30572	1.30572
BRCA1	3.76762e-44	-0.384012	0.37	0.453	7.53523e-41	-1.30497	1.30497
SUZ12	8.7589e-41	-0.382907	0.462	0.549	1.75178e-37	-1.30397	1.30397
TKT	4.73681e-103	0.382021	0.773	0.639	9.47362e-100	1.30317	1.30317
RAMP1	7.32327e-94	0.381066	0.619	0.572	1.46465e-90	1.3023	1.3023
LMNB1	1.98581e-143	-0.380974	0.315	0.501	3.97163e-140	-1.30222	1.30222
CENPK	2.73605e-40	-0.380913	0.297	0.405	5.4721e-37	-1.30217	1.30217
FOSB	0.0978553	0.379759	0.399	0.447	1	1.30112	1.30112
CCNB1	7.22326e-52	-0.377943	0.437	0.505	1.44465e-48	-1.29949	1.29949
CENPW	4.34944e-99	-0.377717	0.401	0.522	8.69887e-96	-1.29928	1.29928
DUSP4	3.20726e-70	0.375415	0.738	0.694	6.41451e-67	1.29721	1.29721
GINS2	3.0587e-15	-0.374487	0.422	0.457	6.11739e-12	-1.29638	1.29638
SRSF7	2.88042e-43	-0.373471	0.712	0.734	5.76084e-40	-1.29547	1.29547
TUBA4A	2.53071e-40	-0.372624	0.467	0.561	5.06142e-37	-1.29471	1.29471
LIG1	3.69912e-81	-0.368891	0.42	0.524	7.39824e-78	-1.29136	1.29136
LINC01871	9.77707e-06	0.365955	0.385	0.373	0.0195541	1.28873	1.28873
MCM6	1.2437e-60	-0.364184	0.401	0.529	2.4874e-57	-1.28715	1.28715
CD84	4.39091e-16	-0.363456	0.524	0.577	8.78182e-13	-1.2865	1.2865
PHGDH	1.27839e-63	-0.362149	0.461	0.591	2.55678e-60	-1.28534	1.28534
S1PR4	4.29061e-77	0.361498	0.695	0.586	8.58122e-74	1.28476	1.28476
ZBTB20	1.22507e-30	-0.361347	0.543	0.63	2.45014e-27	-1.28462	1.28462
NDFIP2	4.58814e-50	0.360906	0.504	0.425	9.17627e-47	1.28423	1.28423
SLC25A6	1.05296e-127	0.3606	0.951	0.847	2.10593e-124	1.28396	1.28396
SESN3	0.000316346	-0.359937	0.713	0.722	0.632691	-1.28337	1.28337
MAD2L1	7.05056e-38	-0.355252	0.349	0.443	1.41011e-34	-1.27921	1.27921
RIF1	1.26511e-31	-0.355085	0.472	0.546	2.53021e-28	-1.27906	1.27906
RGS1	7.51256e-53	-0.35083	0.428	0.576	1.50251e-49	-1.27529	1.27529
HNRNPD	8.31448e-50	-0.350575	0.735	0.759	1.6629e-46	-1.27507	1.27507
LGALS3	0.0152778	0.348334	0.45	0.48	1	1.27309	1.27309
PASK	1.27799e-07	-0.347139	0.302	0.352	0.000255599	-1.27204	1.27204
GTSE1	1.83203e-25	-0.346837	0.36	0.447	3.66407e-22	-1.27177	1.27177
HNRNPR	6.47273e-30	-0.346697	0.693	0.698	1.29455e-26	-1.27165	1.27165
BRCA2	1.90333e-48	-0.346465	0.352	0.444	3.80665e-45	-1.27144	1.27144
NUF2	4.48227e-239	-0.345943	0.314	0.529	8.96453e-236	-1.27098	1.27098
CBX5	1.59637e-55	-0.345555	0.526	0.637	3.19274e-52	-1.27064	1.27064
CEP78	5.10017e-101	-0.342183	0.345	0.497	1.02003e-97	-1.26767	1.26767
JUNB	1.08151e-61	0.340128	0.626	0.51	2.16302e-58	1.26587	1.26587
EGR1	1.83306e-05	0.339715	0.372	0.368	0.0366612	1.26551	1.26551
BCL6	1.61926e-40	0.338903	0.568	0.525	3.23852e-37	1.26479	1.26479
FUS	6.26727e-68	-0.338615	0.918	0.921	1.25345e-64	-1.26454	1.26454
TSPYL2	1.07438e-47	-0.33655	0.527	0.633	2.14876e-44	-1.26273	1.26273
FAM111A	2.6028e-160	-0.336203	0.361	0.576	5.2056e-157	-1.26243	1.26243
SYNE2	2.32154e-34	-0.335927	0.823	0.852	4.64309e-31	-1.26219	1.26219
MYBL2	2.11876e-72	-0.334802	0.422	0.532	4.23752e-69	-1.2612	1.2612
NEAT1	3.85399e-67	0.333978	0.99	0.978	7.70797e-64	1.26048	1.26048
DTYMK	8.98656e-40	-0.333718	0.356	0.448	1.79731e-36	-1.26026	1.26026
FEN1	4.12767e-19	-0.332858	0.385	0.318	8.25533e-16	-1.25951	1.25951
NCAPG	9.67053e-55	-0.330935	0.373	0.468	1.93411e-51	-1.25783	1.25783
BUB3	1.51177e-39	-0.330553	0.541	0.624	3.02353e-36	-1.25749	1.25749
FBXO5	5.38295e-85	-0.329224	0.246	0.38	1.07659e-81	-1.25634	1.25634
NCAPD3	1.17227e-213	-0.328248	0.235	0.473	2.34454e-210	-1.25549	1.25549
CDK1	3.40016e-103	-0.326749	0.278	0.421	6.80033e-100	-1.25418	1.25418
CD38	6.52862e-45	0.325526	0.604	0.563	1.30572e-41	1.25312	1.25312
SH3BGRL3	3.00076e-95	0.325378	0.98	0.911	6.00151e-92	1.25299	1.25299
CORO1B	3.76558e-63	0.322318	0.754	0.705	7.53115e-60	1.25034	1.25034
RPL12	1.33775e-262	0.32089	0.999	0.985	2.6755e-259	1.2491	1.2491
MSH6	2.51872e-25	-0.31931	0.322	0.403	5.03744e-22	-1.24773	1.24773
IER2	2.01162e-75	0.319277	0.821	0.688	4.02324e-72	1.2477	1.2477
ZWINT	1.0314e-06	-0.318654	0.483	0.511	0.00206281	-1.24717	1.24717
TOPBP1	1.64818e-27	-0.318583	0.353	0.439	3.29636e-24	-1.24711	1.24711
CEP55	3.30674e-209	-0.317874	0.308	0.511	6.61348e-206	-1.24649	1.24649
CSRNP1	9.37298e-14	0.315257	0.499	0.489	1.8746e-10	1.24423	1.24423
SRSF2	1.14108e-13	-0.31511	0.621	0.616	2.28216e-10	-1.24411	1.24411
CCNB2	0.647312	-0.314158	0.415	0.39	1	-1.24329	1.24329
LIMS1	1.09139e-08	-0.314085	0.498	0.534	2.18278e-05	-1.24322	1.24322
GMNN	1.60943e-173	-0.31367	0.27	0.472	3.21886e-170	-1.24287	1.24287
TACC3	4.62641e-106	-0.313502	0.353	0.516	9.25281e-103	-1.24272	1.24272
FAM111B	1.907e-128	-0.312264	0.314	0.493	3.814e-125	-1.24165	1.24165
KPNA2	1.86027e-05	-0.311712	0.383	0.41	0.0372054	-1.24118	1.24118
CDCA8	8.33947e-11	-0.311402	0.42	0.447	1.66789e-07	-1.24091	1.24091
SOCS2	2.10065e-47	0.31065	0.522	0.454	4.20129e-44	1.24027	1.24027
CENPM	8.81053e-89	-0.309589	0.351	0.48	1.76211e-85	-1.23935	1.23935
DDIT3	6.86945e-63	-0.308902	0.523	0.628	1.37389e-59	-1.23876	1.23876
ASF1B	4.12003e-53	-0.307762	0.392	0.477	8.24007e-50	-1.23779	1.23779
CAPG	1.59696e-59	0.307122	0.693	0.659	3.19391e-56	1.23724	1.23724
UBE2T	8.30539e-187	-0.306587	0.257	0.468	1.66108e-183	-1.23678	1.23678
NKTR	1.02542e-22	-0.306533	0.773	0.797	2.05084e-19	-1.23673	1.23673
RPA3	3.94197e-72	-0.306263	0.464	0.61	7.88394e-69	-1.2365	1.2365
GYPC	3.66945e-97	0.306127	0.914	0.83	7.3389e-94	1.23638	1.23638
RHOC	5.53105e-33	0.305059	0.583	0.56	1.10621e-29	1.23547	1.23547
RRM1	7.41772e-89	-0.304908	0.328	0.49	1.48354e-85	-1.23534	1.23534
TNFRSF18	1.49206e-18	0.304618	0.649	0.649	2.98411e-15	1.23509	1.23509
CDC20	0.0303926	-0.303622	0.347	0.366	1	-1.23424	1.23424
SLC3A2	8.41237e-17	-0.30331	0.667	0.667	1.68247e-13	-1.23397	1.23397
ALYREF	2.91137e-14	-0.300209	0.507	0.548	5.82274e-11	-1.23132	1.23132
IL2RA	2.18275e-29	0.299918	0.663	0.665	4.36551e-26	1.23107	1.23107
TRDC	1.44929e-44	-0.298439	0.324	0.402	2.89858e-41	-1.22981	1.22981
YEATS4	1.14041e-95	-0.29569	0.455	0.604	2.28082e-92	-1.22747	1.22747
KLF6	5.10294e-71	0.294374	0.941	0.896	1.02059e-67	1.22635	1.22635
BIRC3	1.09757e-06	-0.293495	0.646	0.685	0.00219513	-1.22561	1.22561
AHNAK	2.31343e-08	-0.291231	0.736	0.777	4.62687e-05	-1.22368	1.22368
ID2	1.19139e-31	0.289722	0.63	0.614	2.38278e-28	1.2224	1.2224
MIS18BP1	8.58e-07	-0.289596	0.502	0.53	0.001716	-1.2223	1.2223
PHIP	3.2302e-14	-0.289317	0.525	0.577	6.4604e-11	-1.22206	1.22206
DBF4	5.26996e-73	-0.288619	0.468	0.615	1.05399e-69	-1.22147	1.22147
PRKX	4.48774e-47	0.288544	0.77	0.742	8.97547e-44	1.22141	1.22141
RPS2	1.43148e-267	0.288453	1	0.994	2.86297e-264	1.22133	1.22133
CLIC1	2.28734e-101	0.288113	0.934	0.884	4.57468e-98	1.22104	1.22104
CHAF1A	1.12834e-56	-0.287947	0.411	0.498	2.25669e-53	-1.2209	1.2209
MT-ND5	2.20687e-75	-0.287916	0.951	0.94	4.41375e-72	-1.22088	1.22088
S100A6	7.68971e-55	0.285899	0.958	0.887	1.53794e-51	1.21917	1.21917
IRF4	1.27651e-50	0.284521	0.705	0.632	2.55302e-47	1.21801	1.21801
MMS22L	6.98984e-44	-0.284512	0.365	0.451	1.39797e-40	-1.218	1.218
AIF1	5.83746e-35	0.284251	0.497	0.431	1.16749e-31	1.21778	1.21778
SLC2A3	8.68906e-36	0.284067	0.602	0.555	1.73781e-32	1.21762	1.21762
NFKBIA	1.39827e-60	0.282512	0.946	0.9	2.79654e-57	1.21631	1.21631
KIF22	0.215467	-0.28234	0.354	0.347	1	-1.21617	1.21617
UHRF1	0.377579	-0.281844	0.38	0.371	1	-1.21575	1.21575
MCM2	1.18702e-16	-0.281115	0.498	0.523	2.37403e-13	-1.21513	1.21513
CDCA5	2.10426e-07	-0.281047	0.398	0.445	0.000420853	-1.21508	1.21508
MYC	3.38731e-99	0.279591	0.651	0.49	6.77462e-96	1.21385	1.21385
CHEK1	1.34872e-07	-0.277982	0.446	0.472	0.000269744	-1.2125	1.2125
RBBP7	6.27401e-67	-0.277617	0.504	0.636	1.2548e-63	-1.21219	1.21219
CYTOR	2.44169e-37	0.276421	0.565	0.514	4.88338e-34	1.21119	1.21119
EEF2	4.03793e-109	0.276417	0.98	0.926	8.07587e-106	1.21118	1.21118
SAMD1	6.95612e-12	-0.276124	0.279	0.356	1.39122e-08	-1.21094	1.21094
RAD51AP1	6.25086e-24	-0.275066	0.448	0.484	1.25017e-20	-1.21005	1.21005
CKAP2L	2.13298e-195	-0.274627	0.316	0.492	4.26595e-192	-1.20968	1.20968
STAT1	1.19955e-35	0.274392	0.749	0.716	2.3991e-32	1.20948	1.20948
HDGF	8.33246e-14	-0.273321	0.438	0.487	1.66649e-10	-1.20859	1.20859
NR4A2	0.0956824	0.273176	0.408	0.454	1	1.20846	1.20846
SGO1	3.66181e-113	-0.272041	0.294	0.459	7.32361e-110	-1.20752	1.20752
HSP90B1	6.41136e-23	-0.271651	0.702	0.743	1.28227e-19	-1.20719	1.20719
FANCI	0.445188	-0.271402	0.31	0.316	1	-1.20698	1.20698
KIF23	2.33446e-159	-0.269932	0.366	0.52	4.66893e-156	-1.20575	1.20575
CTSH	3.8294e-34	0.269459	0.594	0.563	7.6588e-31	1.20536	1.20536
SLBP	0.031384	-0.268535	0.437	0.453	1	-1.20458	1.20458
S100A4	4.17845e-35	0.267381	0.942	0.909	8.3569e-32	1.20362	1.20362
NCAPG2	0.000449474	-0.267331	0.342	0.387	0.898947	-1.20358	1.20358
TMEM106C	5.81711e-65	-0.267291	0.372	0.49	1.16342e-61	-1.20355	1.20355
RPLP0	3.62497e-142	0.267119	0.999	0.981	7.24994e-139	1.2034	1.2034
SATB1	1.12822e-76	0.266369	0.817	0.703	2.25643e-73	1.20278	1.20278
NUMA1	4.25962e-33	-0.264523	0.429	0.525	8.51924e-30	-1.20124	1.20124
RTKN2	1.09324e-27	-0.263508	0.427	0.491	2.18649e-24	-1.20039	1.20039
PHF19	4.67789e-11	-0.263351	0.433	0.473	9.35578e-08	-1.20026	1.20026
GZMK	2.3301e-17	-0.263173	0.364	0.379	4.6602e-14	-1.20012	1.20012
TRBC1	7.8971e-17	0.262621	0.776	0.737	1.57942e-13	1.19966	1.19966
IRF1	1.60462e-37	0.262276	0.901	0.877	3.20925e-34	1.19937	1.19937
C12orf75	3.96471e-07	-0.261825	0.574	0.493	0.000792942	-1.19899	1.19899
RAN	1.38193e-12	-0.261532	0.745	0.713	2.76387e-09	-1.19875	1.19875
CCNA2	6.6683e-18	-0.261512	0.263	0.31	1.33366e-14	-1.19873	1.19873
MZT1	1.0299e-42	-0.261421	0.351	0.461	2.0598e-39	-1.19866	1.19866
HBEGF	0.0147338	0.261243	0.311	0.34	1	1.19851	1.19851
TRBC2	1.61784e-38	0.261182	0.857	0.784	3.23567e-35	1.19846	1.19846
FOXM1	2.3838e-11	-0.261048	0.407	0.348	4.76761e-08	-1.19835	1.19835
RORA	0.0603961	-0.260666	0.599	0.598	1	-1.19803	1.19803
CKAP2	1.68045e-37	-0.25977	0.297	0.397	3.36089e-34	-1.19729	1.19729
MCL1	1.42825e-59	0.259196	0.758	0.696	2.8565e-56	1.19681	1.19681
XIST	1.88455e-28	-0.258949	0.91	0.912	3.7691e-25	-1.19661	1.19661
MT-CO1	1.14139e-235	0.25745	1	0.999	2.28277e-232	1.19536	1.19536
LY6E	2.14893e-48	0.257241	0.795	0.762	4.29785e-45	1.19519	1.19519
TIMP1	6.24157e-87	0.256607	0.668	0.53	1.24831e-83	1.19467	1.19467
NAMPT	2.17341e-30	0.256484	0.601	0.551	4.34683e-27	1.19456	1.19456
C21orf58	2.7212e-32	-0.255316	0.383	0.449	5.4424e-29	-1.1936	1.1936
BAZ1B	5.61261e-09	-0.255307	0.489	0.53	1.12252e-05	-1.19359	1.19359
WDR76	3.06614e-11	-0.254882	0.297	0.35	6.13229e-08	-1.19324	1.19324
VRK1	5.02095e-09	-0.254324	0.401	0.439	1.00419e-05	-1.19278	1.19278
TSC22D3	1.379e-24	-0.254064	0.443	0.531	2.75799e-21	-1.19256	1.19256
NDC80	7.64357e-78	-0.253216	0.276	0.41	1.52871e-74	-1.19186	1.19186
PLAC8	3.92664e-49	0.252311	0.688	0.61	7.85328e-46	1.19111	1.19111
SUPT16H	6.25741e-09	-0.252178	0.541	0.559	1.25148e-05	-1.191	1.191
LYAR	0.00193167	-0.252069	0.371	0.347	1	-1.19091	1.19091

## Sheet: cluster2
Gene	p_val	avg_log2FC	pct.1	pct.2	p_val_adj	FC	abs FC
HIST1H4C	0	2.70056	0.852	0.497	0	6.50055	6.50055
TUBA1B	0	2.61623	0.959	0.478	0	6.13146	6.13146
STMN1	0	2.37768	0.944	0.481	0	5.19701	5.19701
MKI67	0	2.34875	0.845	0.538	0	5.09384	5.09384
HMGB2	0	2.24638	0.929	0.555	0	4.74491	4.74491
CENPF	0	2.12209	0.778	0.431	0	4.35325	4.35325
TUBB	0	2.1129	0.921	0.507	0	4.32561	4.32561
TOP2A	0	2.02273	0.754	0.483	0	4.06352	4.06352
TYMS	0	1.85855	0.849	0.484	0	3.62642	3.62642
H2AFZ	0	1.65706	0.976	0.724	0	3.15373	3.15373
SMC4	0	1.60063	0.842	0.421	0	3.03276	3.03276
ASPM	0	1.5952	0.684	0.431	0	3.02136	3.02136
PCLAF	0	1.53196	0.84	0.517	0	2.89179	2.89179
DUT	0	1.53144	0.881	0.521	0	2.89075	2.89075
HMGN2	0	1.50508	0.981	0.754	0	2.8384	2.8384
PCNA	0	1.44553	0.846	0.519	0	2.72363	2.72363
NUSAP1	0	1.43533	0.708	0.442	0	2.70445	2.70445
UBE2S	0	1.34875	0.775	0.387	0	2.54691	2.54691
TPX2	0	1.33203	0.664	0.45	0	2.51757	2.51757
DEK	0	1.30487	0.974	0.68	0	2.47061	2.47061
BIRC5	0	1.26657	0.709	0.467	0	2.40588	2.40588
NASP	0	1.23988	0.887	0.483	0	2.36179	2.36179
TMPO	0	1.23639	0.863	0.484	0	2.35609	2.35609
HELLS	0	1.23026	0.779	0.458	0	2.34609	2.34609
GNLY	8.01295e-45	-1.22311	0.256	0.214	1.60259e-41	-2.33449	2.33449
RRM2	0	1.18895	0.659	0.48	0	2.27987	2.27987
HMGB1	0	1.17781	0.996	0.901	0	2.26233	2.26233
IL7R	4.20498e-127	-1.17471	0.744	0.759	8.40995e-124	-2.25748	2.25748
KLRB1	0	-1.14894	0.428	0.655	0	-2.21751	2.21751
SMC2	0	1.14632	0.764	0.267	0	2.21349	2.21349
MAF	7.25035e-170	-1.13938	0.494	0.665	1.45007e-166	-2.20287	2.20287
SESN3	1.97045e-214	-1.11838	0.586	0.768	3.9409e-211	-2.17103	2.17103
C12orf75	0	1.11075	0.825	0.408	0	2.15958	2.15958
MCM3	0	1.10162	0.738	0.368	0	2.14596	2.14596
UBE2C	0	1.0967	0.615	0.295	0	2.13864	2.13864
MCM7	0	1.08193	0.737	0.424	0	2.11687	2.11687
CENPE	0	1.07767	0.614	0.353	0	2.11063	2.11063
PHGDH	0	1.07316	0.751	0.468	0	2.10403	2.10403
CKS1B	0	1.06477	0.688	0.329	0	2.09183	2.09183
ANP32E	0	1.04561	0.86	0.562	0	2.06424	2.06424
MCM4	0	1.02907	0.737	0.439	0	2.04071	2.04071
CLSPN	0	1.02012	0.654	0.484	0	2.02809	2.02809
PTMA	0	1.00727	0.999	0.983	0	2.0101	2.0101
CDT1	0	1.00396	0.701	0.428	0	2.0055	2.0055
ACTB	0	0.991017	1	0.986	0	1.98759	1.98759
DNMT1	0	0.985774	0.833	0.526	0	1.98037	1.98037
H2AFV	0	0.976607	0.966	0.722	0	1.96783	1.96783
NUCKS1	0	0.964466	0.945	0.747	0	1.95134	1.95134
LGALS1	0	0.96019	0.919	0.742	0	1.94557	1.94557
PTTG1	0	0.953212	0.647	0.434	0	1.93618	1.93618
HMMR	3.29355e-295	0.950203	0.57	0.391	6.5871e-292	1.93214	1.93214
CDKN3	0	0.945538	0.63	0.422	0	1.92591	1.92591
RANBP1	0	0.944552	0.851	0.463	0	1.92459	1.92459
RAN	0	0.93816	0.941	0.643	0	1.91608	1.91608
DHFR	0	0.937531	0.739	0.403	0	1.91525	1.91525
NUDT1	0	0.9299	0.797	0.453	0	1.90514	1.90514
MCM5	0	0.929529	0.694	0.455	0	1.90465	1.90465
ATAD2	0	0.925663	0.664	0.403	0	1.89956	1.89956
HMGA1	0	0.903004	0.872	0.497	0	1.86996	1.86996
NUCB2	0	0.891533	0.847	0.554	0	1.85515	1.85515
RAD21	0	0.881536	0.886	0.596	0	1.84234	1.84234
KNL1	0	0.874025	0.653	0.464	0	1.83277	1.83277
TXN	0	0.872161	0.974	0.79	0	1.8304	1.8304
KIF20B	0	0.870984	0.756	0.495	0	1.82891	1.82891
SLC25A5	0	0.869871	0.952	0.652	0	1.8275	1.8275
TPI1	0	0.867499	0.927	0.66	0	1.8245	1.8245
CENPU	0	0.862928	0.66	0.26	0	1.81873	1.81873
TK1	0	0.862306	0.593	0.337	0	1.81794	1.81794
HNRNPAB	0	0.860535	0.869	0.526	0	1.81571	1.81571
LSM4	0	0.86031	0.877	0.538	0	1.81543	1.81543
ANP32B	0	0.852184	0.987	0.854	0	1.80523	1.80523
ITGB1	4.21057e-77	-0.850753	0.468	0.613	8.42114e-74	-1.80344	1.80344
PFN1	0	0.849142	0.997	0.899	0	1.80143	1.80143
CENPK	0	0.835148	0.742	0.228	0	1.78404	1.78404
JPT1	0	0.833138	0.819	0.459	0	1.78156	1.78156
CORO1A	0	0.831397	0.987	0.839	0	1.77941	1.77941
SNRPB	0	0.831175	0.92	0.588	0	1.77913	1.77913
CKS2	0	0.827096	0.584	0.258	0	1.77411	1.77411
HIST1H1B	0	0.823364	0.528	0.194	0	1.76953	1.76953
ENO1	0	0.817594	0.979	0.803	0	1.76246	1.76246
DLGAP5	0	0.813704	0.549	0.301	0	1.75772	1.75772
TSHZ2	4.00345e-164	-0.808918	0.362	0.568	8.00691e-161	-1.7519	1.7519
TIGIT	2.8982e-205	-0.802711	0.37	0.595	5.7964e-202	-1.74438	1.74438
DNAJC9	0	0.802437	0.745	0.475	0	1.74404	1.74404
CHCHD2	0	0.801442	0.983	0.821	0	1.74284	1.74284
GAPDH	0	0.789124	1	0.947	0	1.72802	1.72802
USP1	0	0.788722	0.792	0.433	0	1.72754	1.72754
SMC1A	0	0.784179	0.794	0.496	0	1.72211	1.72211
SRSF10	0	0.779786	0.934	0.767	0	1.71688	1.71688
ATAD5	0	0.779276	0.617	0.327	0	1.71627	1.71627
CDCA7	0	0.778224	0.674	0.446	0	1.71502	1.71502
NEAT1	2.73679e-170	-0.776205	0.986	0.981	5.47358e-167	-1.71262	1.71262
BRCA1	0	0.773228	0.605	0.356	0	1.70909	1.70909
CENPW	0	0.772696	0.622	0.427	0	1.70846	1.70846
TUBB4B	0	0.7717	0.665	0.342	0	1.70728	1.70728
GINS2	0	0.769678	0.622	0.379	0	1.70489	1.70489
KIF11	0	0.769467	0.597	0.373	0	1.70464	1.70464
YBX1	0	0.768021	0.99	0.838	0	1.70293	1.70293
CALM3	0	0.766446	0.918	0.715	0	1.70107	1.70107
SRSF2	0	0.764434	0.867	0.525	0	1.6987	1.6987
LMNB1	0	0.762341	0.644	0.358	0	1.69624	1.69624
PRKDC	0	0.757997	0.842	0.532	0	1.69114	1.69114
HNRNPA3	0	0.755958	0.942	0.682	0	1.68875	1.68875
LDHA	0	0.754637	0.918	0.648	0	1.68721	1.68721
EZH2	0	0.750205	0.707	0.398	0	1.68203	1.68203
LCP1	0	0.748721	0.976	0.797	0	1.6803	1.6803
COX8A	0	0.739852	0.949	0.757	0	1.67	1.67
CCNB1	1.1275e-55	0.736102	0.487	0.479	2.25499e-52	1.66567	1.66567
H2AFY	0	0.731195	0.9	0.623	0	1.66001	1.66001
CBX5	0	0.72912	0.781	0.53	0	1.65763	1.65763
ARPC5	0	0.728941	0.932	0.663	0	1.65742	1.65742
EBP	0	0.727667	0.796	0.556	0	1.65596	1.65596
MAD2L1	0	0.725198	0.636	0.326	0	1.65313	1.65313
TUBA4A	0	0.724501	0.75	0.445	0	1.65233	1.65233
CFL1	0	0.720754	0.995	0.895	0	1.64804	1.64804
IL32	4.3239e-272	0.715826	0.98	0.885	8.6478e-269	1.64242	1.64242
HNRNPA2B1	0	0.714124	0.982	0.835	0	1.64049	1.64049
CCNB2	7.30674e-293	0.713266	0.543	0.345	1.46135e-289	1.63951	1.63951
PA2G4	0	0.709544	0.946	0.754	0	1.63529	1.63529
H2AFX	0	0.707915	0.636	0.258	0	1.63344	1.63344
ORC6	7.73724e-280	0.700633	0.63	0.499	1.54745e-276	1.62522	1.62522
ALYREF	0	0.700568	0.76	0.449	0	1.62514	1.62514
PPIA	0	0.698753	0.993	0.883	0	1.6231	1.6231
RRM1	0	0.698489	0.666	0.347	0	1.6228	1.6228
RPA3	0	0.698045	0.778	0.477	0	1.6223	1.6223
CHEK1	0	0.697984	0.647	0.394	0	1.62224	1.62224
GTSE1	1.62928e-214	0.694707	0.528	0.375	3.25855e-211	1.61856	1.61856
SNRPD1	0	0.69458	0.883	0.612	0	1.61841	1.61841
MCM6	7.03382e-278	0.685651	0.649	0.423	1.40676e-274	1.60843	1.60843
MYBL2	0	0.685156	0.609	0.45	0	1.60788	1.60788
GSTP1	0	0.680066	0.913	0.688	0	1.60221	1.60221
DDX39A	0	0.672497	0.731	0.383	0	1.59383	1.59383
NUF2	5.4935e-196	0.670257	0.538	0.422	1.0987e-192	1.59136	1.59136
TPM3	0	0.668066	0.984	0.859	0	1.58894	1.58894
VIM	0	0.668009	0.998	0.937	0	1.58888	1.58888
KPNA2	0	0.66287	0.631	0.315	0	1.58323	1.58323
SIVA1	0	0.660346	0.803	0.475	0	1.58046	1.58046
MIAT	1.08918e-60	-0.659223	0.589	0.676	2.17835e-57	-1.57923	1.57923
HSP90AA1	0	0.658289	0.994	0.918	0	1.57821	1.57821
UBB	0	0.658167	0.939	0.726	0	1.57808	1.57808
SMC3	0	0.658085	0.836	0.525	0	1.57799	1.57799
PSME2	0	0.656404	0.867	0.57	0	1.57615	1.57615
DBI	0	0.655782	0.934	0.71	0	1.57547	1.57547
ZBTB20	3.5143e-48	-0.652151	0.538	0.623	7.02859e-45	-1.57151	1.57151
SGO2	3.35014e-188	0.650247	0.524	0.375	6.70027e-185	1.56944	1.56944
ZWINT	1.38341e-280	0.649567	0.597	0.466	2.76682e-277	1.5687	1.5687
NCAPG	3.10062e-201	0.648944	0.53	0.399	6.20124e-198	1.56802	1.56802
CDC20	7.29677e-185	0.648144	0.477	0.316	1.45935e-181	1.56715	1.56715
SSRP1	0	0.648064	0.767	0.438	0	1.56706	1.56706
CDCA8	1.38809e-266	0.646479	0.554	0.394	2.77618e-263	1.56534	1.56534
PHF19	0	0.645564	0.709	0.366	0	1.56435	1.56435
ARPC2	0	0.645512	0.991	0.868	0	1.56429	1.56429
CCL5	2.67171e-21	-0.641379	0.514	0.519	5.34341e-18	-1.55982	1.55982
IKZF3	1.07183e-28	-0.638489	0.405	0.497	2.14365e-25	-1.5567	1.5567
HNRNPA1	0	0.635329	0.99	0.882	0	1.55329	1.55329
CENPH	0	0.635138	0.596	0.264	0	1.55309	1.55309
FEN1	0	0.632752	0.526	0.273	0	1.55052	1.55052
TUBA1C	2.73627e-247	0.632229	0.647	0.432	5.47253e-244	1.54996	1.54996
UBE2T	6.78992e-308	0.627312	0.557	0.333	1.35798e-304	1.54468	1.54468
GMNN	0	0.625258	0.581	0.334	0	1.54249	1.54249
CCT5	0	0.623943	0.787	0.455	0	1.54108	1.54108
HNRNPD	0	0.622395	0.916	0.689	0	1.53943	1.53943
H3F3A	0	0.622194	0.994	0.911	0	1.53921	1.53921
ARHGDIB	0	0.619956	0.986	0.865	0	1.53683	1.53683
IDH2	0	0.619757	0.78	0.541	0	1.53662	1.53662
FBXO5	0	0.618064	0.537	0.257	0	1.53481	1.53481
CALM2	2.48532e-278	0.617866	0.866	0.634	4.97064e-275	1.5346	1.5346
PSMA4	0	0.61467	0.833	0.502	0	1.53121	1.53121
FAM111B	1.45587e-147	0.613996	0.503	0.403	2.91173e-144	1.53049	1.53049
TAGLN2	0	0.613936	0.891	0.592	0	1.53043	1.53043
FANCI	0	0.612949	0.544	0.229	0	1.52938	1.52938
CDK1	9.13331e-192	0.612909	0.494	0.325	1.82666e-188	1.52934	1.52934
NCAPD2	0	0.612549	0.616	0.336	0	1.52896	1.52896
CENPM	0	0.612045	0.586	0.378	0	1.52842	1.52842
HNRNPR	0	0.611318	0.9	0.62	0	1.52765	1.52765
CEP55	4.90899e-169	0.608743	0.526	0.408	9.81798e-166	1.52493	1.52493
SKA2	0	0.606322	0.595	0.241	0	1.52237	1.52237
DTYMK	0	0.605886	0.607	0.345	0	1.52191	1.52191
TXNIP	5.95434e-78	-0.603267	0.849	0.839	1.19087e-74	-1.51915	1.51915
RBBP8	2.48698e-288	0.602739	0.6	0.416	4.97396e-285	1.5186	1.5186
RGS1	1.13409e-46	-0.602535	0.416	0.564	2.26818e-43	-1.51838	1.51838
CDCA5	4.30813e-239	0.599122	0.538	0.387	8.61626e-236	1.51479	1.51479
ANXA2	1.77307e-275	0.596729	0.805	0.6	3.54614e-272	1.51228	1.51228
SHMT2	0	0.595362	0.747	0.412	0	1.51085	1.51085
ASF1B	2.47275e-212	0.589213	0.545	0.41	4.94551e-209	1.50443	1.50443
MT2A	2.36189e-238	0.585169	0.87	0.619	4.72378e-235	1.50021	1.50021
FDPS	0	0.584487	0.74	0.46	0	1.49951	1.49951
CDKN2D	6.23263e-221	0.57756	0.682	0.464	1.24653e-217	1.49232	1.49232
SRSF7	1.96726e-280	0.576742	0.899	0.662	3.93451e-277	1.49148	1.49148
GPR155	5.05012e-47	-0.576224	0.481	0.583	1.01002e-43	-1.49094	1.49094
AHNAK	4.72578e-14	-0.573206	0.756	0.766	9.45156e-11	-1.48783	1.48783
UHRF1	0	0.571708	0.545	0.311	0	1.48628	1.48628
TRIM22	3.48134e-65	-0.571168	0.626	0.717	6.96267e-62	-1.48573	1.48573
ACTG1	0	0.565889	0.997	0.944	0	1.4803	1.4803
COTL1	1.19871e-273	0.565187	0.941	0.794	2.39742e-270	1.47958	1.47958
MCM2	3.25618e-175	0.565088	0.577	0.491	6.51236e-172	1.47948	1.47948
FAM111A	3.83758e-268	0.562129	0.651	0.444	7.67516e-265	1.47645	1.47645
RNASEH2C	0	0.559087	0.785	0.478	0	1.47334	1.47334
NCAPD3	6.40321e-292	0.558621	0.558	0.327	1.28064e-288	1.47286	1.47286
BIRC3	3.93332e-18	-0.558509	0.663	0.675	7.86664e-15	-1.47275	1.47275
HIST1H1C	2.28044e-138	0.55633	0.613	0.501	4.56088e-135	1.47052	1.47052
CARHSP1	0	0.555824	0.774	0.46	0	1.47001	1.47001
LIG1	1.11888e-213	0.554215	0.583	0.452	2.23776e-210	1.46837	1.46837
MT-ND1	0	0.553871	0.999	0.99	0	1.46802	1.46802
RORA	1.23397e-10	-0.553684	0.614	0.593	2.46793e-07	-1.46783	1.46783
IFITM2	2.4369e-255	0.552126	0.964	0.827	4.87381e-252	1.46624	1.46624
SLBP	0	0.551588	0.676	0.362	0	1.4657	1.4657
RAD51AP1	4.21745e-159	0.5515	0.533	0.448	8.43489e-156	1.46561	1.46561
TPM4	3.20294e-295	0.550501	0.78	0.463	6.40588e-292	1.46459	1.46459
NDC80	0	0.550366	0.546	0.294	0	1.46446	1.46446
HSPD1	3.39855e-262	0.549413	0.842	0.559	6.7971e-259	1.46349	1.46349
CHAF1A	3.4122e-179	0.548001	0.553	0.435	6.8244e-176	1.46206	1.46206
NFKBIA	7.98332e-242	0.54583	0.974	0.894	1.59666e-238	1.45986	1.45986
NCAPG2	3.96727e-248	0.540374	0.508	0.321	7.93454e-245	1.45435	1.45435
HMGB3	2.32719e-243	0.53795	0.529	0.333	4.65438e-240	1.45191	1.45191
CAPG	8.64451e-225	0.537763	0.78	0.63	1.7289e-221	1.45172	1.45172
TMEM106C	8.41585e-292	0.537592	0.604	0.391	1.68317e-288	1.45155	1.45155
KIF14	0	0.537022	0.455	0.182	0	1.45097	1.45097
MIS18BP1	1.31919e-300	0.534746	0.732	0.441	2.63838e-297	1.44869	1.44869
BRCA2	9.52002e-251	0.533564	0.555	0.358	1.904e-247	1.4475	1.4475
WDR76	0	0.531913	0.521	0.26	0	1.44585	1.44585
CCNA2	0	0.530959	0.524	0.208	0	1.44489	1.44489
FOXM1	0	0.530583	0.535	0.307	0	1.44451	1.44451
SGO1	9.24024e-102	0.52976	0.464	0.377	1.84805e-98	1.44369	1.44369
CKAP2L	2.68028e-144	0.529174	0.518	0.398	5.36056e-141	1.4431	1.4431
PRDX3	0	0.528051	0.725	0.385	0	1.44198	1.44198
VRK1	0	0.523764	0.606	0.358	0	1.4377	1.4377
PMCH	1.06507e-229	-0.523571	0.342	0.56	2.13013e-226	-1.43751	1.43751
SAC3D1	0	0.523451	0.578	0.291	0	1.43739	1.43739
DCTN3	1.46791e-225	0.522214	0.72	0.498	2.93582e-222	1.43616	1.43616
CDC25B	0	0.518182	0.667	0.362	0	1.43215	1.43215
PGAM1	8.11665e-267	0.518054	0.816	0.555	1.62333e-263	1.43202	1.43202
PTBP1	1.01903e-307	0.517761	0.793	0.519	2.03807e-304	1.43173	1.43173
MZT2B	0	0.517038	0.974	0.832	0	1.43101	1.43101
TACC3	2.75769e-256	0.513347	0.615	0.401	5.51537e-253	1.42736	1.42736
E2F1	6.80179e-145	0.510267	0.505	0.397	1.36036e-141	1.42431	1.42431
FTH1	1.7515e-305	0.509137	1	0.974	3.503e-302	1.4232	1.4232
ARL6IP1	5.59034e-135	0.509021	0.703	0.542	1.11807e-131	1.42308	1.42308
KIF23	2.2977e-79	0.506063	0.498	0.454	4.59541e-76	1.42017	1.42017
SUPT16H	2.23895e-289	0.505989	0.779	0.469	4.4779e-286	1.4201	1.4201
TOPBP1	4.16549e-304	0.505197	0.611	0.334	8.33097e-301	1.41932	1.41932
PRR11	1.09869e-215	0.50391	0.474	0.276	2.19739e-212	1.41805	1.41805
TMSB10	0	0.502488	1	0.994	0	1.41665	1.41665
PKM	3.67427e-253	0.499617	0.873	0.62	7.34854e-250	1.41384	1.41384
MYL6	4.33444e-269	0.498399	0.981	0.89	8.66889e-266	1.41264	1.41264
ANXA5	9.57635e-277	0.49796	0.749	0.458	1.91527e-273	1.41222	1.41222
KIF2C	0	0.497373	0.502	0.225	0	1.41164	1.41164
CDCA2	1.32911e-120	0.495728	0.48	0.397	2.65822e-117	1.41003	1.41003
YWHAH	0	0.495157	0.707	0.368	0	1.40947	1.40947
BUB3	9.85277e-266	0.49345	0.786	0.524	1.97055e-262	1.40781	1.40781
C21orf58	2.47876e-200	0.493175	0.529	0.388	4.95753e-197	1.40754	1.40754
MT-CO3	0	0.491866	1	1	0	1.40626	1.40626
MSH6	4.6329e-250	0.491661	0.543	0.312	9.2658e-247	1.40606	1.40606
ATP5MC3	3.67603e-239	0.490534	0.915	0.677	7.35206e-236	1.40496	1.40496
KIF22	1.8895e-304	0.490145	0.526	0.283	3.77901e-301	1.40459	1.40459
C19orf48	0	0.489753	0.625	0.328	0	1.4042	1.4042
HNRNPM	2.16395e-262	0.48828	0.848	0.57	4.3279e-259	1.40277	1.40277
HDGF	0	0.48697	0.713	0.38	0	1.4015	1.4015
AC245014.3	1.1565e-134	0.486537	0.628	0.568	2.31301e-131	1.40108	1.40108
TSPYL2	5.92894e-39	-0.485973	0.515	0.626	1.18579e-35	-1.40053	1.40053
BAZ1B	3.27718e-269	0.484151	0.721	0.439	6.55436e-266	1.39876	1.39876
YEATS4	2.46761e-223	0.483208	0.671	0.507	4.93522e-220	1.39785	1.39785
TKT	2.58454e-219	0.482056	0.86	0.621	5.16907e-216	1.39673	1.39673
ITGB3BP	0	0.478641	0.564	0.262	0	1.39343	1.39343
TFDP1	2.25139e-248	0.476989	0.605	0.39	4.50278e-245	1.39184	1.39184
KIFC1	2.2738e-143	0.476802	0.467	0.339	4.5476e-140	1.39166	1.39166
CYCS	2.21347e-257	0.474626	0.837	0.556	4.42694e-254	1.38956	1.38956
SLC1A5	0	0.472307	0.604	0.262	0	1.38733	1.38733
CEP152	3.51753e-232	0.472102	0.526	0.343	7.03505e-229	1.38713	1.38713
PSMD14	0	0.471951	0.657	0.344	0	1.38698	1.38698
EIF4EBP1	1.00632e-195	0.46998	0.573	0.406	2.01264e-192	1.38509	1.38509
PLK1	2.63659e-253	0.469572	0.472	0.284	5.27318e-250	1.3847	1.3847
PAICS	2.94425e-304	0.468981	0.613	0.326	5.8885e-301	1.38413	1.38413
FABP5	2.04328e-235	0.466795	0.633	0.406	4.08656e-232	1.38204	1.38204
LBR	2.2398e-261	0.465721	0.78	0.491	4.4796e-258	1.38101	1.38101
PASK	7.502e-08	-0.465262	0.331	0.335	0.00015004	-1.38057	1.38057
NME1	5.36954e-181	0.46186	0.627	0.444	1.07391e-177	1.37732	1.37732
RFC2	1.48454e-212	0.460016	0.501	0.312	2.96908e-209	1.37556	1.37556
PSAT1	0	0.459818	0.531	0.246	0	1.37537	1.37537
SHCBP1	5.93354e-222	0.458363	0.507	0.353	1.18671e-218	1.37398	1.37398
HSPB11	3.18494e-243	0.454739	0.659	0.436	6.36987e-240	1.37054	1.37054
CIP2A	7.43157e-170	0.454101	0.497	0.371	1.48631e-166	1.36993	1.36993
RMI2	2.94322e-291	0.452075	0.58	0.429	5.88645e-288	1.36801	1.36801
SUZ12	1.36978e-264	0.450635	0.736	0.437	2.73956e-261	1.36664	1.36664
TSC22D3	1.58837e-09	-0.450604	0.465	0.514	3.17675e-06	-1.36661	1.36661
TNF	1.35849e-130	0.45029	0.549	0.434	2.71698e-127	1.36632	1.36632
CIT	3.69331e-150	0.450271	0.47	0.332	7.38661e-147	1.3663	1.3663
NQO1	1.96943e-212	0.449831	0.574	0.391	3.93885e-209	1.36588	1.36588
CD84	3.88463e-13	-0.447376	0.508	0.577	7.76927e-10	-1.36356	1.36356
CDC6	1.56853e-136	0.447141	0.459	0.339	3.13705e-133	1.36334	1.36334
HP1BP3	6.93857e-175	0.445894	0.837	0.602	1.38771e-171	1.36216	1.36216
MND1	3.3172e-231	0.445762	0.475	0.281	6.6344e-228	1.36203	1.36203
H1FX	4.73359e-136	0.445505	0.814	0.664	9.46718e-133	1.36179	1.36179
TXNRD1	4.59275e-187	0.445459	0.867	0.626	9.1855e-184	1.36175	1.36175
DTL	6.32945e-171	0.444151	0.455	0.294	1.26589e-167	1.36051	1.36051
ACAT2	0	0.443077	0.568	0.27	0	1.3595	1.3595
PSMB2	1.15326e-241	0.442819	0.725	0.467	2.30651e-238	1.35926	1.35926
ARHGAP11A	4.96385e-152	0.442234	0.454	0.307	9.92771e-149	1.35871	1.35871
CCDC34	1.76409e-253	0.441111	0.513	0.34	3.52818e-250	1.35765	1.35765
UBALD2	2.52372e-162	0.438442	0.906	0.793	5.04743e-159	1.35514	1.35514
KIF15	1.53706e-115	0.438327	0.425	0.271	3.07412e-112	1.35503	1.35503
AC133644.2	6.09494e-59	-0.438238	0.378	0.532	1.21899e-55	-1.35495	1.35495
SFPQ	5.0384e-182	0.437847	0.95	0.802	1.00768e-178	1.35458	1.35458
SPC25	3.95928e-273	0.437004	0.433	0.168	7.91855e-270	1.35379	1.35379
MYO1G	9.17042e-225	0.43616	0.769	0.522	1.83408e-221	1.353	1.353
E2F2	1.49321e-142	0.435557	0.488	0.396	2.98643e-139	1.35243	1.35243
GSTO1	8.50592e-225	0.435524	0.799	0.514	1.70118e-221	1.3524	1.3524
IER2	7.36905e-173	0.433062	0.887	0.678	1.47381e-169	1.3501	1.3501
ESCO2	1.71485e-275	0.433053	0.481	0.252	3.42969e-272	1.35009	1.35009
RAC2	2.2695e-199	0.430567	0.968	0.854	4.53899e-196	1.34776	1.34776
BUB1	3.92666e-33	0.429653	0.4	0.382	7.85332e-30	1.34691	1.34691
NSD2	1.18151e-211	0.426167	0.569	0.375	2.36301e-208	1.34366	1.34366
FGFR1	2.71296e-95	0.425893	0.612	0.538	5.42592e-92	1.3434	1.3434
CALR	4.2343e-169	0.425794	0.892	0.66	8.46859e-166	1.34331	1.34331
RPL22L1	1.14387e-152	0.425443	0.758	0.604	2.28775e-149	1.34298	1.34298
LINC01943	5.28428e-42	-0.422394	0.378	0.504	1.05686e-38	-1.34015	1.34015
DCTPP1	2.60646e-214	0.420487	0.571	0.351	5.21292e-211	1.33838	1.33838
HIST1H1D	1.25594e-130	0.42016	0.581	0.452	2.51187e-127	1.33808	1.33808
MCM10	1.54545e-185	0.420004	0.465	0.291	3.09089e-182	1.33793	1.33793
NCAPH	7.35753e-99	0.419936	0.466	0.399	1.47151e-95	1.33787	1.33787
RBBP7	1.94805e-199	0.419763	0.718	0.541	3.89609e-196	1.33771	1.33771
GABPB1-AS1	7.42737e-10	-0.418769	0.644	0.608	1.48547e-06	-1.33679	1.33679
CENPA	5.77145e-155	0.418402	0.484	0.389	1.15429e-151	1.33645	1.33645
FADS1	5.49983e-153	0.41777	0.54	0.409	1.09997e-149	1.33586	1.33586
PRIM1	5.17388e-152	0.417574	0.533	0.398	1.03478e-148	1.33568	1.33568
PMAIP1	4.67926e-163	0.416998	0.845	0.707	9.35851e-160	1.33515	1.33515
SPTBN1	1.42876e-154	0.416759	0.828	0.688	2.85752e-151	1.33493	1.33493
CENPX	2.3651e-164	0.416236	0.629	0.491	4.73021e-161	1.33444	1.33444
BARD1	1.5031e-257	0.414165	0.478	0.24	3.00621e-254	1.33253	1.33253
HIST2H2AC	3.9917e-170	0.413236	0.465	0.261	7.9834e-167	1.33167	1.33167
CDCA4	0	0.41311	0.508	0.181	0	1.33155	1.33155
GGH	0	0.412763	0.49	0.227	0	1.33123	1.33123
WDR62	1.2813e-203	0.411337	0.495	0.35	2.5626e-200	1.32992	1.32992
PDIA6	1.03048e-241	0.410058	0.751	0.433	2.06096e-238	1.32874	1.32874
SAE1	2.09044e-212	0.409851	0.611	0.417	4.18089e-209	1.32855	1.32855
TESC	1.89903e-122	0.409731	0.578	0.494	3.79807e-119	1.32844	1.32844
KHDRBS1	1.55141e-201	0.409387	0.849	0.603	3.10282e-198	1.32812	1.32812
S100A11	1.45802e-130	0.408719	0.837	0.649	2.91604e-127	1.32751	1.32751
ANAPC11	5.45999e-192	0.4081	0.77	0.593	1.092e-188	1.32694	1.32694
GPR183	0.0208014	-0.407452	0.447	0.472	1	-1.32634	1.32634
BCL2L12	6.15219e-234	0.404927	0.515	0.309	1.23044e-230	1.32402	1.32402
RFC4	3.18059e-175	0.404871	0.461	0.286	6.36118e-172	1.32397	1.32397
CKAP5	3.94641e-201	0.403037	0.495	0.309	7.89282e-198	1.32229	1.32229
RNF213	6.32239e-24	-0.398272	0.835	0.796	1.26448e-20	-1.31793	1.31793
DIAPH3	1.17603e-85	0.397172	0.448	0.378	2.35205e-82	1.31692	1.31692
FADS2	4.78001e-59	0.397166	0.533	0.543	9.56003e-56	1.31692	1.31692
TNFRSF4	1.9737e-50	-0.3963	0.448	0.582	3.94739e-47	-1.31613	1.31613
PCBP1	7.19281e-185	0.395907	0.935	0.757	1.43856e-181	1.31577	1.31577
PRC1	0	0.393553	0.478	0.236	0	1.31362	1.31362
LTB	6.88757e-32	-0.391618	0.993	0.978	1.37751e-28	-1.31186	1.31186
ACYP1	1.96538e-173	0.391286	0.531	0.376	3.93075e-170	1.31156	1.31156
EIF4A3	1.50215e-271	0.391192	0.604	0.312	3.00429e-268	1.31148	1.31148
PSMD1	5.35326e-200	0.3883	0.698	0.485	1.07065e-196	1.30885	1.30885
POLD2	2.90912e-214	0.387722	0.519	0.308	5.81824e-211	1.30833	1.30833
HPRT1	2.12072e-217	0.387368	0.558	0.343	4.24144e-214	1.30801	1.30801
ECI1	4.63118e-190	0.386694	0.644	0.451	9.26236e-187	1.30739	1.30739
AURKB	8.19908e-152	0.385646	0.404	0.23	1.63982e-148	1.30645	1.30645
HJURP	1.30141e-35	0.38418	0.401	0.373	2.60282e-32	1.30512	1.30512
LDLR	1.59135e-232	0.383416	0.606	0.37	3.18269e-229	1.30443	1.30443
HIRIP3	4.50394e-171	0.382637	0.502	0.35	9.00789e-168	1.30372	1.30372
LRRFIP1	1.10647e-147	0.382235	0.933	0.75	2.21293e-144	1.30336	1.30336
KIF4A	8.03041e-212	0.381668	0.439	0.222	1.60608e-208	1.30285	1.30285
CENPN	3.01405e-149	0.381622	0.447	0.297	6.0281e-146	1.30281	1.30281
CKAP2	1.11744e-236	0.37953	0.532	0.298	2.23487e-233	1.30092	1.30092
HSPA8	3.75763e-174	0.378513	0.987	0.894	7.51527e-171	1.3	1.3
MTHFD2	7.85002e-185	0.377867	0.647	0.411	1.57e-181	1.29942	1.29942
MMS22L	2.90704e-160	0.377751	0.521	0.384	5.81407e-157	1.29932	1.29932
TCF19	7.87405e-154	0.377024	0.476	0.367	1.57481e-150	1.29866	1.29866
SH3BGRL3	2.14438e-157	0.376483	0.992	0.914	4.28877e-154	1.29817	1.29817
PPIF	7.30896e-208	0.376099	0.649	0.473	1.46179e-204	1.29783	1.29783
HSP90AB1	4.08998e-97	0.375415	0.973	0.892	8.17997e-94	1.29721	1.29721
GARS	3.85566e-201	0.374471	0.725	0.489	7.71132e-198	1.29636	1.29636
AC007952.4	1.5495e-105	0.373849	0.538	0.431	3.09899e-102	1.29581	1.29581
H3F3B	1.98942e-173	0.373134	0.986	0.911	3.97883e-170	1.29516	1.29516
PGD	3.06939e-189	0.37129	0.556	0.341	6.13878e-186	1.29351	1.29351
ACOT7	1.08718e-114	0.371023	0.475	0.378	2.17436e-111	1.29327	1.29327
RACGAP1	2.1389e-111	0.370764	0.444	0.334	4.27779e-108	1.29304	1.29304
RPL39L	4.09609e-171	0.369921	0.427	0.243	8.19218e-168	1.29228	1.29228
SNRNP25	4.75425e-130	0.36941	0.535	0.409	9.50851e-127	1.29182	1.29182
TTF2	1.63486e-298	0.368903	0.495	0.23	3.26972e-295	1.29137	1.29137
PKMYT1	7.83144e-146	0.368871	0.47	0.345	1.56629e-142	1.29134	1.29134
UNG	1.14476e-300	0.368795	0.476	0.246	2.28952e-297	1.29127	1.29127
CTNNAL1	1.15201e-106	0.368187	0.468	0.372	2.30402e-103	1.29073	1.29073
UQCC2	9.25276e-162	0.367794	0.569	0.394	1.85055e-158	1.29038	1.29038
MT-CO2	0	0.367437	1	0.999	0	1.29006	1.29006
TUBA1A	4.37228e-223	0.367136	0.609	0.345	8.74456e-220	1.28979	1.28979
GZMA	1.69389e-108	0.366695	0.613	0.57	3.38777e-105	1.2894	1.2894
HAT1	3.90075e-211	0.364993	0.543	0.34	7.8015e-208	1.28788	1.28788
FANCD2	5.69244e-224	0.361569	0.502	0.327	1.13849e-220	1.28482	1.28482
TAF15	1.79923e-161	0.36063	0.729	0.55	3.59847e-158	1.28399	1.28399
LMNB2	1.48813e-197	0.358801	0.518	0.372	2.97626e-194	1.28236	1.28236
CDK5RAP2	4.75157e-268	0.358645	0.536	0.28	9.50314e-265	1.28222	1.28222
CDC45	4.68614e-58	0.356604	0.459	0.451	9.37228e-55	1.28041	1.28041
CEP57	9.24695e-176	0.355345	0.691	0.481	1.84939e-172	1.27929	1.27929
IL6ST	0.0233302	-0.354368	0.705	0.673	1	-1.27842	1.27842
CEP78	5.73416e-213	0.353304	0.584	0.391	1.14683e-209	1.27748	1.27748
NKTR	1.43734e-09	-0.353287	0.824	0.775	2.87468e-06	-1.27747	1.27747
ZC3H12D	3.07262e-69	-0.352738	0.364	0.537	6.14524e-66	-1.27698	1.27698
HIST1H1E	1.61054e-102	0.352496	0.573	0.501	3.22107e-99	1.27677	1.27677
MT-ND4	1.79977e-294	0.351906	1	0.997	3.59954e-291	1.27625	1.27625
GBP5	2.52153e-13	-0.351668	0.767	0.778	5.04307e-10	-1.27604	1.27604
ATP5MC1	2.5769e-132	0.351238	0.7	0.532	5.1538e-129	1.27565	1.27565
RIF1	1.75838e-208	0.350323	0.703	0.452	3.51675e-205	1.27485	1.27485
POU2F2	2.15796e-07	-0.349986	0.542	0.583	0.000431591	-1.27455	1.27455
RCC2	3.26591e-264	0.345826	0.611	0.341	6.53181e-261	1.27088	1.27088
MZT1	1.15008e-229	0.344108	0.596	0.358	2.30016e-226	1.26937	1.26937
PXMP2	9.81451e-173	0.343876	0.478	0.329	1.9629e-169	1.26916	1.26916
PSMC3	1.50422e-162	0.343721	0.635	0.457	3.00843e-159	1.26903	1.26903
FDFT1	2.5438e-169	0.341632	0.676	0.467	5.0876e-166	1.26719	1.26719
CDCA3	2.14986e-173	0.337253	0.386	0.186	4.29973e-170	1.26335	1.26335
DEPDC1B	9.91168e-174	0.336437	0.451	0.312	1.98234e-170	1.26263	1.26263
EXOSC8	2.32115e-165	0.334018	0.553	0.369	4.6423e-162	1.26052	1.26052
ECT2	1.82253e-35	0.333622	0.399	0.387	3.64506e-32	1.26017	1.26017
TROAP	1.19689e-95	0.332677	0.386	0.263	2.39379e-92	1.25935	1.25935
ZMAT3	7.94538e-09	-0.332327	0.549	0.599	1.58908e-05	-1.25904	1.25904
LRRN3	7.54599e-155	0.332072	0.887	0.619	1.5092e-151	1.25882	1.25882
SCD	2.5284e-87	0.331398	0.474	0.361	5.0568e-84	1.25823	1.25823
TIMELESS	2.36616e-71	0.331127	0.481	0.461	4.73233e-68	1.258	1.258
MYC	1.37102e-202	0.331033	0.741	0.474	2.74205e-199	1.25791	1.25791
WEE1	6.21583e-143	0.329821	0.421	0.275	1.24317e-139	1.25686	1.25686
INCENP	1.48698e-169	0.327731	0.413	0.258	2.97396e-166	1.25504	1.25504
PCNT	6.12604e-219	0.327051	0.532	0.333	1.22521e-215	1.25445	1.25445
LPAR6	0.390386	-0.325904	0.417	0.432	1	-1.25345	1.25345
CDK4	3.35234e-194	0.325083	0.522	0.305	6.70468e-191	1.25274	1.25274
MT-ATP6	7.70241e-244	0.324971	1	0.998	1.54048e-240	1.25264	1.25264
CLIC1	2.66596e-126	0.324755	0.966	0.878	5.33192e-123	1.25245	1.25245
NUP210	7.67797e-168	0.323914	0.634	0.455	1.53559e-164	1.25172	1.25172
MTHFD1	4.03104e-107	0.323395	0.471	0.356	8.06208e-104	1.25127	1.25127
DOCK2	1.759e-131	0.323033	0.704	0.54	3.518e-128	1.25096	1.25096
SMC6	3.07109e-240	0.322837	0.511	0.282	6.14218e-237	1.25079	1.25079
RUVBL2	1.86606e-132	0.322359	0.47	0.339	3.73213e-129	1.25037	1.25037
MCL1	1.2319e-14	-0.32178	0.7	0.725	2.46381e-11	-1.24987	1.24987
SPC24	5.53355e-150	0.320466	0.457	0.273	1.10671e-146	1.24873	1.24873
POLE	2.14948e-220	0.319901	0.481	0.315	4.29897e-217	1.24825	1.24825
CCNF	1.13592e-88	0.318669	0.438	0.371	2.27183e-85	1.24718	1.24718
LMNA	1.79157e-21	-0.318566	0.401	0.517	3.58313e-18	-1.24709	1.24709
TNFSF8	2.95213e-61	-0.318268	0.387	0.549	5.90426e-58	-1.24683	1.24683
RAD51C	1.6312e-234	0.317973	0.46	0.231	3.26241e-231	1.24658	1.24658
STIL	5.08085e-117	0.3169	0.436	0.346	1.01617e-113	1.24565	1.24565
TTK	3.53612e-40	0.315655	0.443	0.448	7.07224e-37	1.24458	1.24458
IARS	1.24568e-215	0.314973	0.664	0.417	2.49135e-212	1.24399	1.24399
WDR34	5.07017e-75	0.31393	0.453	0.43	1.01403e-71	1.24309	1.24309
RFC3	9.18833e-145	0.313526	0.438	0.302	1.83767e-141	1.24274	1.24274
LRR1	1.34781e-163	0.313143	0.43	0.257	2.69563e-160	1.24241	1.24241
AC084033.3	2.05894e-165	0.311594	0.46	0.251	4.11789e-162	1.24108	1.24108
CCDC18	7.36207e-223	0.311567	0.533	0.355	1.47241e-219	1.24106	1.24106
CNTRL	4.17543e-200	0.309026	0.601	0.348	8.35087e-197	1.23887	1.23887
POLD3	1.3176e-96	0.307583	0.408	0.279	2.6352e-93	1.23763	1.23763
NCAPH2	1.25327e-133	0.307439	0.504	0.391	2.50654e-130	1.23751	1.23751
DHX15	3.87314e-204	0.306672	0.583	0.342	7.74629e-201	1.23685	1.23685
ANLN	0	0.305961	0.44	0.125	0	1.23624	1.23624
BUB1B	1.50589e-25	0.305679	0.385	0.355	3.01178e-22	1.236	1.236
STIP1	1.2492e-190	0.305658	0.622	0.36	2.49841e-187	1.23598	1.23598
MIB1	1.37498e-12	-0.305091	0.449	0.533	2.74995e-09	-1.2355	1.2355
SLC25A6	4.46348e-119	0.302974	0.972	0.85	8.92696e-116	1.23368	1.23368
UQCRC1	8.39944e-128	0.302896	0.584	0.437	1.67989e-124	1.23362	1.23362
FTL	5.72646e-127	0.301156	0.999	0.987	1.14529e-123	1.23213	1.23213
TP53INP1	7.43282e-48	-0.300669	0.458	0.552	1.48656e-44	-1.23172	1.23172
AIF1	4.45197e-113	0.300212	0.566	0.413	8.90394e-110	1.23133	1.23133
SQSTM1	3.07859e-103	0.299658	0.865	0.66	6.15718e-100	1.23085	1.23085
CDCA7L	2.39442e-216	0.298021	0.484	0.301	4.78885e-213	1.22946	1.22946
RPLP0	1.68609e-195	0.297371	1	0.982	3.37217e-192	1.2289	1.2289
SPG7	0.189338	-0.297307	0.564	0.531	1	-1.22885	1.22885
DDX11	1.44075e-58	0.297083	0.476	0.449	2.8815e-55	1.22866	1.22866
PCBP2	3.18169e-119	0.296974	0.955	0.832	6.36338e-116	1.22857	1.22857
AURKA	3.517e-32	0.296736	0.311	0.249	7.034e-29	1.22836	1.22836
BATF3	9.48969e-53	0.296553	0.43	0.389	1.89794e-49	1.22821	1.22821
S100A6	3.58822e-100	0.296126	0.977	0.888	7.17644e-97	1.22784	1.22784
MXD3	6.09935e-21	0.296024	0.431	0.45	1.21987e-17	1.22776	1.22776
POC1A	2.17567e-206	0.295319	0.409	0.203	4.35133e-203	1.22716	1.22716
AC007240.1	7.39907e-39	0.295271	0.392	0.284	1.47981e-35	1.22712	1.22712
ARHGEF6	7.5268e-131	0.294848	0.678	0.51	1.50536e-127	1.22676	1.22676
PTMS	2.42305e-53	0.294169	0.53	0.475	4.8461e-50	1.22618	1.22618
MCM8	3.98941e-125	0.29399	0.431	0.321	7.97881e-122	1.22603	1.22603
EIF4A1	6.51018e-183	0.293458	0.736	0.483	1.30204e-179	1.22557	1.22557
PIM1	3.51298e-164	0.293415	0.679	0.423	7.02596e-161	1.22554	1.22554
FANCA	3.74673e-101	0.2933	0.404	0.287	7.49347e-98	1.22544	1.22544
KCNQ1OT1	1.8602e-10	-0.292418	0.306	0.307	3.72039e-07	-1.22469	1.22469
SPN	2.64702e-154	0.291699	0.784	0.541	5.29405e-151	1.22408	1.22408
SLC7A11	2.51687e-129	0.290841	0.493	0.43	5.03373e-126	1.22335	1.22335
PDE4B	2.61533e-36	-0.289108	0.309	0.459	5.23066e-33	-1.22188	1.22188
NMRK1	4.95223e-12	-0.289013	0.478	0.548	9.90447e-09	-1.2218	1.2218
SLC3A2	9.45061e-122	0.288264	0.823	0.609	1.89012e-118	1.22117	1.22117
FLNA	2.73876e-125	0.287072	0.796	0.612	5.47751e-122	1.22016	1.22016
ASNS	5.39426e-124	0.286439	0.513	0.379	1.07885e-120	1.21963	1.21963
BRI3BP	2.83685e-61	0.285359	0.479	0.408	5.67371e-58	1.21871	1.21871
SKA1	3.0889e-90	0.283014	0.433	0.353	6.1778e-87	1.21673	1.21673
SPDL1	3.55478e-130	0.282898	0.377	0.25	7.10956e-127	1.21664	1.21664
GZMK	8.53211e-212	-0.282833	0.17	0.449	1.70642e-208	-1.21658	1.21658
SLC7A5	1.41352e-217	0.282542	0.522	0.314	2.82703e-214	1.21634	1.21634
ADTRP	5.02713e-134	-0.282266	0.292	0.504	1.00543e-130	-1.2161	1.2161
POLQ	6.35096e-111	0.279675	0.392	0.23	1.27019e-107	1.21392	1.21392
TMSB4X	1.71258e-163	0.278463	1	0.998	3.42516e-160	1.2129	1.2129
PGAP1	2.18329e-26	-0.278302	0.411	0.531	4.36658e-23	-1.21277	1.21277
LIMS1	1.25296e-07	-0.277606	0.581	0.499	0.000250593	-1.21218	1.21218
RBL1	3.46076e-95	0.275731	0.456	0.335	6.92152e-92	1.21061	1.21061
ZNF367	2.20802e-92	0.275344	0.478	0.451	4.41604e-89	1.21028	1.21028
PPP1R15A	6.00566e-104	0.274765	0.893	0.787	1.20113e-100	1.2098	1.2098
CCR7	0.161003	-0.27429	0.444	0.449	1	-1.2094	1.2094
PYHIN1	3.72971e-13	-0.273129	0.256	0.368	7.45942e-10	-1.20843	1.20843
IFI27L1	4.10119e-63	0.27169	0.47	0.409	8.20238e-60	1.20722	1.20722
MT-ND5	6.19199e-88	0.271637	0.986	0.928	1.2384e-84	1.20718	1.20718
RFWD3	1.07948e-183	0.2716	0.485	0.32	2.15897e-180	1.20715	1.20715
DPP4	1.13146e-108	0.271415	0.786	0.645	2.26291e-105	1.20699	1.20699
CENPL	5.6685e-216	0.270901	0.499	0.298	1.1337e-212	1.20656	1.20656
SKA3	7.27637e-46	0.270202	0.387	0.346	1.45527e-42	1.20598	1.20598
TTN	3.30964e-26	-0.267583	0.526	0.646	6.61929e-23	-1.20379	1.20379
PRDM1	6.65936e-07	-0.266267	0.457	0.523	0.00133187	-1.20269	1.20269
IL6R	3.63756e-11	-0.265066	0.341	0.336	7.27512e-08	-1.20169	1.20169
FRMD4B	4.04598e-30	-0.264485	0.409	0.54	8.09195e-27	-1.20121	1.20121
MAGOHB	2.3456e-164	0.263063	0.445	0.292	4.6912e-161	1.20002	1.20002
LAGE3	2.85773e-176	0.261523	0.65	0.404	5.71547e-173	1.19874	1.19874
LY6E	6.16637e-102	0.261166	0.869	0.738	1.23327e-98	1.19845	1.19845
LIMA1	2.26136e-09	-0.260636	0.495	0.571	4.52273e-06	-1.19801	1.19801
NABP2	7.25388e-124	0.260523	0.52	0.385	1.45078e-120	1.19791	1.19791
AQP3	4.76687e-05	-0.259016	0.572	0.536	0.0953373	-1.19666	1.19666
LINC00861	1.95066e-11	-0.257727	0.53	0.59	3.90132e-08	-1.19559	1.19559
C12orf57	6.01076e-16	-0.257349	0.843	0.791	1.20215e-12	-1.19528	1.19528
WARS	1.23399e-131	0.256924	0.521	0.334	2.46799e-128	1.19493	1.19493
RFC5	2.85925e-73	0.256756	0.381	0.31	5.71851e-70	1.19479	1.19479
PCSK1N	1.40544e-183	-0.25281	0.282	0.509	2.81088e-180	-1.19153	1.19153
FOS	1.95768e-17	-0.251291	0.322	0.441	3.91537e-14	-1.19027	1.19027
TAGAP	3.41491e-07	-0.25112	0.424	0.498	0.000682981	-1.19013	1.19013
PARPBP	3.78904e-118	0.250729	0.39	0.265	7.57808e-115	1.18981	1.18981
DHCR24	8.29529e-47	0.250218	0.378	0.316	1.65906e-43	1.18939	1.18939

## Sheet: cluster3
Gene	p_val	avg_log2FC	pct.1	pct.2	p_val_adj	FC	abs FC
GNLY	4.02657e-97	5.85311	0.81	0.216	8.05314e-94	57.8045	57.8045
NKG7	9.98261e-90	3.94163	0.823	0.417	1.99652e-86	15.3655	15.3655
CCL5	1.06476e-50	3.85235	0.758	0.513	2.12952e-47	14.4435	14.4435
GZMB	3.35037e-71	3.35866	0.831	0.545	6.70074e-68	10.2579	10.2579
CCL3	3.37467e-43	3.10701	0.628	0.185	6.74933e-40	8.61597	8.61597
CTSW	1.6494e-84	2.78816	0.87	0.427	3.29879e-81	6.90746	6.90746
GZMA	2.82836e-55	2.57482	0.818	0.578	5.65671e-52	5.95797	5.95797
KLRD1	8.31774e-50	2.57078	0.671	0.292	1.66355e-46	5.94129	5.94129
FCER1G	1.19968e-117	2.53821	0.879	0.31	2.39936e-114	5.80868	5.80868
CCL4	5.24599e-20	2.29838	0.498	0.069	1.0492e-16	4.91906	4.91906
CST7	1.20563e-46	2.24879	0.762	0.557	2.41126e-43	4.75285	4.75285
KLRB1	1.46596e-86	2.22546	0.935	0.588	2.93192e-83	4.6766	4.6766
TRDC	1.82165e-51	2.09632	0.745	0.368	3.6433e-48	4.27617	4.27617
XCL2	2.75729e-96	2.02288	0.792	0.286	5.51459e-93	4.06394	4.06394
XCL1	1.1814e-125	1.99549	0.866	0.34	2.3628e-122	3.98751	3.98751
FOS	3.36814e-28	1.90329	0.719	0.403	6.73628e-25	3.74064	3.74064
GZMH	4.69267e-15	1.88302	0.541	0.264	9.38534e-12	3.68847	3.68847
PRF1	1.03723e-51	1.87165	0.701	0.27	2.07445e-48	3.6595	3.6595
TYROBP	1.55455e-19	1.87045	0.554	0.144	3.10909e-16	3.65647	3.65647
CLIC3	1.14962e-75	1.85742	0.74	0.27	2.29923e-72	3.62358	3.62358
LRRN3	3.18325e-60	-1.81892	0.195	0.7	6.36651e-57	-3.52816	3.52816
ZEB2	1.17056e-15	1.60331	0.602	0.482	2.34112e-12	3.03839	3.03839
FCGR3A	2.69123e-33	1.47904	0.545	0.163	5.38246e-30	2.78763	2.78763
LTB	5.3071e-62	-1.4333	0.905	0.984	1.06142e-58	-2.70064	2.70064
TNFRSF18	1.59215e-09	1.43034	0.723	0.648	3.1843e-06	2.69511	2.69511
CD63	3.04304e-22	1.40369	0.784	0.703	6.08609e-19	2.64577	2.64577
HOPX	1.11605e-22	1.39474	0.671	0.515	2.23209e-19	2.62942	2.62942
TRAC	1.75369e-64	-1.39464	0.433	0.883	3.50738e-61	-2.62924	2.62924
SESN3	1.92162e-48	-1.35574	0.342	0.725	3.84324e-45	-2.55929	2.55929
TNFAIP3	6.93688e-22	1.35225	0.879	0.81	1.38738e-18	2.55311	2.55311
ID2	1.58807e-24	1.32224	0.762	0.617	3.17613e-21	2.50055	2.50055
KLRC1	3.80273e-22	1.31236	0.459	0.018	7.60546e-19	2.48348	2.48348
MAP3K8	1.73092e-59	1.28471	0.792	0.319	3.46185e-56	2.43634	2.43634
RPL12	8.25234e-93	-1.28145	0.935	0.991	1.65047e-89	-2.43084	2.43084
IER3	4.80648e-33	1.27239	0.714	0.422	9.61296e-30	2.41561	2.41561
CD74	2.72065e-23	1.24401	0.814	0.684	5.44131e-20	2.36856	2.36856
APOBEC3G	5.08809e-15	1.21948	0.662	0.459	1.01762e-11	2.32862	2.32862
CCL4L2	8.80131e-20	1.19763	0.255	0.019	1.76026e-16	2.29362	2.29362
RPS2	2.25591e-103	-1.17428	0.983	0.996	4.51183e-100	-2.2568	2.2568
IGFBP7	2.3598e-10	1.15743	0.498	0.212	4.71961e-07	2.2306	2.2306
ALOX5AP	1.69988e-17	1.15396	0.831	0.7	3.39976e-14	2.22524	2.22524
IFITM3	7.78475e-43	1.14056	0.736	0.328	1.55695e-39	2.20466	2.20466
LYN	2.1279e-63	1.13916	0.719	0.325	4.25579e-60	2.20253	2.20253
TUBA1B	3.26659e-25	1.12071	0.909	0.603	6.53318e-22	2.17454	2.17454
TMSB10	1.41328e-62	-1.079	0.983	0.996	2.82655e-59	-2.11257	2.11257
RPLP0	2.70778e-69	-1.05811	0.935	0.988	5.41556e-66	-2.08221	2.08221
IL7R	1.04788e-18	-1.04627	0.749	0.755	2.09576e-15	-2.06518	2.06518
SELL	1.38451e-24	-1.03565	0.42	0.599	2.76901e-21	-2.05004	2.05004
HAVCR2	8.05312e-19	1.02971	0.671	0.439	1.61062e-15	2.04161	2.04161
PLEK	3.9343e-07	1.0189	0.515	0.363	0.000786861	2.02638	2.02638
METRNL	0.0159902	1.0071	0.411	0.217	1	2.00986	2.00986
EEF2	3.34908e-52	-0.998796	0.714	0.949	6.69817e-49	-1.99833	1.99833
TNFRSF9	4.90343e-06	0.992525	0.281	0.248	0.00980686	1.98966	1.98966
GSTP1	1.31788e-12	0.991069	0.801	0.748	2.63575e-09	1.98766	1.98766
COTL1	8.55096e-31	-0.977242	0.745	0.836	1.71019e-27	-1.9687	1.9687
EOMES	0.00723544	0.967327	0.377	0.084	1	1.95521	1.95521
ACTG1	7.10304e-34	-0.931912	0.827	0.961	1.42061e-30	-1.9078	1.9078
HLA-DRB1	0.000101111	0.923607	0.45	0.233	0.202221	1.89685	1.89685
IL2RB	1.54942e-21	0.921947	0.779	0.517	3.09885e-18	1.89467	1.89467
IFNG	0.0208826	0.911656	0.377	0.381	1	1.8812	1.8812
LMNA	0.017233	0.911253	0.442	0.487	1	1.88068	1.88068
IKZF3	0.0367113	0.906698	0.519	0.471	1	1.87475	1.87475
UBB	7.88051e-19	0.900646	0.853	0.782	1.5761e-15	1.8669	1.8669
CORO1B	6.56123e-39	-0.89456	0.45	0.727	1.31225e-35	-1.85904	1.85904
AHNAK	2.39039e-06	0.890045	0.84	0.762	0.00478079	1.85323	1.85323
SPINK2	5.40781e-65	0.889517	0.81	0.421	1.08156e-61	1.85256	1.85256
IL32	1.57781e-26	-0.887553	0.766	0.913	3.15562e-23	-1.85004	1.85004
CXCL8	1.59088e-63	0.884906	0.714	0.341	3.18176e-60	1.84664	1.84664
LEF1	1.32682e-24	-0.873666	0.424	0.587	2.65365e-21	-1.83231	1.83231
IRF4	2.91902e-36	-0.868258	0.346	0.663	5.83803e-33	-1.82546	1.82546
HLA-DPB1	0.00489221	0.865542	0.45	0.269	1	1.82202	1.82202
C1orf21	0.000531244	0.852221	0.329	0.256	1	1.80528	1.80528
CCL3L1	0.312463	0.84195	0.377	0.188	1	1.79247	1.79247
KLF2	1.11093e-26	-0.83914	0.519	0.763	2.22187e-23	-1.78898	1.78898
GADD45B	1.83283e-09	0.833251	0.706	0.504	3.66566e-06	1.7817	1.7817
BHLHE40	1.64111e-08	0.832916	0.71	0.668	3.28222e-05	1.78128	1.78128
TUBB4B	7.89536e-13	0.812142	0.701	0.425	1.57907e-09	1.75582	1.75582
SLC25A6	6.16615e-31	-0.810454	0.675	0.887	1.23323e-27	-1.75376	1.75376
SLAMF7	2.87367e-30	0.810199	0.61	0.31	5.74733e-27	1.75345	1.75345
RPS4X	5.13929e-72	-0.806323	0.987	0.996	1.02786e-68	-1.74875	1.74875
FGFBP2	0.00110838	0.779896	0.368	0.428	1	1.71701	1.71701
FLNA	2.34365e-06	0.778325	0.684	0.662	0.00468731	1.71514	1.71514
JMJD6	5.9831e-17	0.77398	0.593	0.304	1.19662e-13	1.70998	1.70998
AOAH	9.37753e-07	0.768944	0.329	0.405	0.00187551	1.70402	1.70402
SKIL	2.67185e-21	0.768183	0.593	0.292	5.34369e-18	1.70312	1.70312
GYPC	1.88676e-27	-0.765342	0.779	0.861	3.77352e-24	-1.69977	1.69977
F2R	0.00330769	0.756704	0.355	0.358	1	1.68963	1.68963
TRGC2	1.14955e-05	0.756376	0.333	0.373	0.022991	1.68924	1.68924
TSC22D3	0.0200352	0.756227	0.58	0.499	1	1.68907	1.68907
SRGN	6.64122e-19	0.755519	0.909	0.915	1.32824e-15	1.68824	1.68824
IL6ST	3.53743e-11	-0.752821	0.71	0.681	7.07486e-08	-1.68508	1.68508
HLA-DRB5	0.431798	0.748385	0.481	0.474	1	1.67991	1.67991
HSH2D	7.27365e-38	0.746728	0.701	0.366	1.45473e-34	1.67798	1.67798
HLA-DPA1	3.41653e-05	0.746672	0.485	0.265	0.0683306	1.67792	1.67792
GABPB1-AS1	2.43743e-27	-0.742803	0.346	0.622	4.87486e-24	-1.67342	1.67342
SATB1	3.91328e-27	-0.740461	0.468	0.748	7.82657e-24	-1.67071	1.67071
TYMS	4.00033e-29	0.739047	0.853	0.579	8.00067e-26	1.66907	1.66907
KLRG1	5.97297e-43	0.73238	0.645	0.259	1.19459e-39	1.66138	1.66138
ZFP36L1	0.0789766	0.730041	0.701	0.743	1	1.65869	1.65869
RPS21	3.25518e-48	-0.724366	0.883	0.983	6.51036e-45	-1.65217	1.65217
PIK3AP1	1.69297e-82	0.71857	0.753	0.321	3.38593e-79	1.64555	1.64555
IFITM2	8.20556e-06	0.715095	0.913	0.864	0.0164111	1.64159	1.64159
ATAD2	2.4032e-17	0.709389	0.706	0.47	4.8064e-14	1.63511	1.63511
DUSP2	0.356661	0.706116	0.45	0.394	1	1.63141	1.63141
IER5	3.16883e-07	0.704145	0.723	0.559	0.000633766	1.62918	1.62918
RUNX3	0.000220363	0.700259	0.675	0.681	0.440727	1.6248	1.6248
CD28	1.46657e-09	-0.698882	0.485	0.496	2.93314e-06	-1.62325	1.62325
HMGA1	1.2026e-06	-0.693154	0.654	0.598	0.0024052	-1.61681	1.61681
HLA-DRA	0.00872785	0.69071	0.377	0.38	1	1.61408	1.61408
LST1	0.700062	0.688012	0.615	0.545	1	1.61106	1.61106
SQSTM1	5.25589e-07	0.682654	0.719	0.716	0.00105118	1.60509	1.60509
LGALS1	0.0861837	0.682369	0.823	0.789	1	1.60477	1.60477
PYHIN1	0.945726	0.680835	0.411	0.336	1	1.60307	1.60307
KIR2DL4	2.42027e-11	0.67963	0.398	0.024	4.84054e-08	1.60173	1.60173
AC133644.2	2.3599e-33	-0.676503	0.19	0.495	4.7198e-30	-1.59826	1.59826
ICOS	2.20886e-05	-0.672779	0.641	0.56	0.0441772	-1.59414	1.59414
GOLIM4	0.000238064	0.671776	0.359	0.345	0.476128	1.59303	1.59303
CCR7	3.15061e-33	-0.670496	0.113	0.453	6.30122e-30	-1.59162	1.59162
KIT	6.21373e-87	0.670419	0.766	0.277	1.24275e-83	1.59154	1.59154
FOSB	0.240043	0.669376	0.511	0.429	1	1.59038	1.59038
SAMD3	2.41833e-08	0.665125	0.554	0.397	4.83665e-05	1.58571	1.58571
S1PR5	3.77357e-05	0.664432	0.329	0.148	0.0754715	1.58494	1.58494
ATP8B4	0.112337	0.662569	0.416	0.394	1	1.5829	1.5829
CLDND1	6.39183e-35	-0.661893	0.442	0.809	1.27837e-31	-1.58216	1.58216
FUS	6.40098e-14	0.661081	0.965	0.919	1.2802e-10	1.58127	1.58127
DPP4	6.10198e-09	-0.660321	0.714	0.683	1.2204e-05	-1.58043	1.58043
SH2D1B	0	0.659854	0.489	0	0	1.57992	1.57992
TXNRD1	2.82151e-24	-0.656287	0.416	0.697	5.64302e-21	-1.57602	1.57602
GBP5	8.6456e-18	-0.655581	0.589	0.778	1.72912e-14	-1.57525	1.57525
SYTL2	3.53851e-14	0.652884	0.571	0.314	7.07701e-11	1.57231	1.57231
MCTP2	0.00019037	0.651215	0.316	0.251	0.38074	1.57049	1.57049
PDE3B	1.99579e-26	-0.65083	0.45	0.738	3.99158e-23	-1.57007	1.57007
CALR	3.12048e-07	0.650129	0.835	0.721	0.000624096	1.56931	1.56931
AQP3	1.08429e-17	-0.648074	0.45	0.547	2.16858e-14	-1.56707	1.56707
ITGAX	0.814399	0.645383	0.398	0.312	1	1.56415	1.56415
SPTBN1	3.36782e-10	-0.638214	0.675	0.727	6.73565e-07	-1.5564	1.5564
ARHGDIB	3.29956e-26	-0.637059	0.714	0.901	6.59913e-23	-1.55516	1.55516
ENTPD1	0.799405	0.636414	0.398	0.254	1	1.55446	1.55446
RBM25	8.79362e-10	0.634949	0.887	0.764	1.75872e-06	1.55288	1.55288
XIST	4.86338e-07	0.628605	0.922	0.911	0.000972677	1.54607	1.54607
FGFR1	1.23903e-60	-0.628239	0.152	0.565	2.47806e-57	-1.54568	1.54568
GPR155	3.70492e-27	-0.627722	0.294	0.56	7.40984e-24	-1.54512	1.54512
PPIA	2.34273e-25	-0.627319	0.779	0.915	4.68547e-22	-1.54469	1.54469
MTSS1	0.518107	0.626517	0.472	0.408	1	1.54383	1.54383
IL2RA	1.07495e-19	-0.625987	0.416	0.668	2.1499e-16	-1.54327	1.54327
CHD8	4.86116e-09	0.624404	0.706	0.477	9.72233e-06	1.54157	1.54157
HLA-DQA2	1.44828e-60	0.622243	0.719	0.385	2.89655e-57	1.53927	1.53927
OASL	9.06897e-18	0.621355	0.221	0.345	1.81379e-14	1.53832	1.53832
TKT	5.30207e-22	-0.619901	0.411	0.691	1.06041e-18	-1.53677	1.53677
MZT2B	1.90592e-28	-0.619702	0.576	0.875	3.81183e-25	-1.53656	1.53656
TPI1	0.000120741	0.619436	0.675	0.734	0.241482	1.53627	1.53627
HNRNPA2B1	4.43446e-12	0.617899	0.857	0.875	8.86892e-09	1.53464	1.53464
NCAM1	0	0.614957	0.684	0.028	0	1.53151	1.53151
RPL35A	1.34017e-49	-0.614898	0.957	0.99	2.68033e-46	-1.53145	1.53145
LAIR2	8.25726e-05	0.613652	0.459	0.548	0.165145	1.53013	1.53013
DEK	1.41647e-08	0.60937	0.87	0.758	2.83293e-05	1.52559	1.52559
EIF3L	5.13609e-17	-0.604937	0.801	0.825	1.02722e-13	-1.52091	1.52091
KIR3DL2	4.39244e-11	0.600406	0.554	0.421	8.78487e-08	1.51614	1.51614
TSHZ2	0.998601	-0.599851	0.697	0.509	1	-1.51556	1.51556
BUB3	4.41163e-06	0.599631	0.74	0.593	0.00882327	1.51533	1.51533
ZFP36	0.498502	0.596308	0.481	0.482	1	1.51184	1.51184
TRGC1	6.60828e-08	0.587209	0.316	0.352	0.000132166	1.50234	1.50234
AIF1	5.60271e-50	-0.586226	0.091	0.461	1.12054e-46	-1.50131	1.50131
OXA1L	1.95721e-35	-0.585725	0.264	0.581	3.91443e-32	-1.50079	1.50079
PREX1	0.166228	0.581051	0.61	0.552	1	1.49594	1.49594
GPR171	1.8843e-22	-0.576161	0.494	0.739	3.7686e-19	-1.49088	1.49088
PSME2	9.68349e-07	0.564494	0.797	0.648	0.0019367	1.47887	1.47887
FURIN	4.04098e-05	0.561683	0.641	0.447	0.0808197	1.47599	1.47599
PKM	0.0107785	0.556022	0.667	0.689	1	1.47021	1.47021
FAM129A	0.752147	0.554543	0.511	0.505	1	1.4687	1.4687
LCORL	8.18578e-26	0.551525	0.567	0.2	1.63716e-22	1.46563	1.46563
USP1	1.80729e-08	0.549871	0.749	0.527	3.61458e-05	1.46395	1.46395
LAG3	0.00697406	0.548761	0.303	0.253	1	1.46283	1.46283
TUBB	0.000130083	0.546318	0.801	0.617	0.260165	1.46035	1.46035
SKAP2	0.000146498	0.545372	0.333	0.266	0.292996	1.4594	1.4594
TNFSF8	1.29148e-30	-0.544067	0.277	0.509	2.58296e-27	-1.45808	1.45808
CEBPD	3.02525e-19	0.543157	0.524	0.211	6.05049e-16	1.45716	1.45716
CHAF1A	2.78171e-37	0.54172	0.762	0.462	5.56343e-34	1.45571	1.45571
CTSC	0.0141248	0.541634	0.645	0.694	1	1.45562	1.45562
NEAT1	1.07354e-07	0.540806	0.961	0.982	0.000214708	1.45478	1.45478
RBBP7	6.27289e-13	0.538804	0.788	0.586	1.25458e-09	1.45277	1.45277
TRBC1	4.89613e-06	-0.535987	0.701	0.752	0.00979227	-1.44993	1.44993
SLC25A5	7.67971e-18	-0.533973	0.545	0.737	1.53594e-14	-1.44791	1.44791
CXXC5	0.882619	0.533603	0.377	0.238	1	1.44754	1.44754
PTMS	0.00570897	0.532776	0.42	0.491	1	1.44671	1.44671
ACTN1	1.96899e-32	-0.532552	0.117	0.438	3.93799e-29	-1.44649	1.44649
RGS10	1.67387e-18	-0.531665	0.623	0.754	3.34775e-15	-1.4456	1.4456
RPS27L	1.05138e-12	-0.531313	0.623	0.781	2.10276e-09	-1.44524	1.44524
MCL1	0.0293445	0.531056	0.801	0.717	1	1.44499	1.44499
TK1	3.33413e-29	0.526634	0.732	0.401	6.66826e-26	1.44056	1.44056
NCR1	2.8892e-79	0.526133	0.519	0.037	5.77841e-76	1.44006	1.44006
KIR2DL1	2.50561e-285	0.524802	0.662	0.058	5.01122e-282	1.43874	1.43874
ATP2B1-AS1	3.41108e-09	0.523469	0.545	0.351	6.82216e-06	1.43741	1.43741
CD40LG	2.63948e-31	-0.520492	0.087	0.394	5.27897e-28	-1.43444	1.43444
BIRC3	6.33535e-29	-0.516304	0.355	0.677	1.26707e-25	-1.43029	1.43029
MT-CO3	2.70477e-27	-0.513889	1	1	5.40955e-24	-1.42789	1.42789
CYSLTR1	0.000239508	-0.511763	0.693	0.582	0.479015	-1.42579	1.42579
ANKRD28	0.861406	0.510519	0.481	0.427	1	1.42456	1.42456
MCM2	2.03712e-35	0.508567	0.758	0.51	4.07423e-32	1.42264	1.42264
MAFF	3.10193e-05	0.507346	0.338	0.361	0.0620385	1.42143	1.42143
LIMA1	2.46582e-21	-0.507246	0.368	0.554	4.93164e-18	-1.42133	1.42133
AUTS2	1.75205e-43	0.506749	0.632	0.285	3.50411e-40	1.42085	1.42085
HLA-DMA	0.218914	0.50549	0.429	0.329	1	1.41961	1.41961
CADM1	0.158664	0.505404	0.325	0.033	1	1.41952	1.41952
SYK	1.28843e-156	0.498138	0.649	0.073	2.57686e-153	1.41239	1.41239
CLIC1	4.05802e-06	0.496163	0.931	0.901	0.00811604	1.41046	1.41046
SLC7A5	0.000148588	0.494811	0.554	0.367	0.297176	1.40914	1.40914
DUT	3.57453e-11	0.494673	0.857	0.614	7.14906e-08	1.409	1.409
MT-CYB	3.09738e-33	-0.493184	1	0.998	6.19476e-30	-1.40755	1.40755
TRIM22	4.05715e-22	-0.492843	0.407	0.697	8.11431e-19	-1.40721	1.40721
HSP90B1	0.0420378	0.492091	0.684	0.73	1	1.40648	1.40648
H3F3B	1.05126e-11	0.492018	0.935	0.932	2.10252e-08	1.40641	1.40641
STMN1	8.18635e-06	0.490426	0.758	0.604	0.0163727	1.40486	1.40486
TNFSF14	5.87674e-30	0.488497	0.636	0.291	1.17535e-26	1.40298	1.40298
MMP25	3.4604e-34	0.488079	0.645	0.305	6.9208e-31	1.40258	1.40258
HMGB1	6.44445e-09	0.485124	0.913	0.927	1.28889e-05	1.39971	1.39971
C12orf75	0.116666	0.481679	0.472	0.522	1	1.39637	1.39637
SIGLEC7	0	0.480828	0.658	0.001	0	1.39554	1.39554
MYADM	0.00183064	0.480476	0.359	0.364	1	1.3952	1.3952
ADGRE5	0.844926	0.480368	0.58	0.603	1	1.3951	1.3951
LINC01871	0.385183	0.479182	0.468	0.375	1	1.39395	1.39395
ANXA1	0.1781	0.478812	0.597	0.581	1	1.3936	1.3936
ZC3H12D	2.96099e-21	-0.476724	0.281	0.493	5.92198e-18	-1.39158	1.39158
DTHD1	0.00499114	0.474795	0.316	0.233	1	1.38972	1.38972
HLA-A	4.80067e-20	0.474757	0.991	0.986	9.60133e-17	1.38968	1.38968
PMAIP1	5.28033e-17	-0.469945	0.532	0.748	1.05607e-13	-1.38506	1.38506
MT-ND3	3.90307e-22	-0.468421	0.991	0.996	7.80614e-19	-1.38359	1.38359
CD52	1.26667e-16	-0.467856	0.883	0.94	2.53334e-13	-1.38305	1.38305
PRKCE	3.98343e-26	0.464294	0.563	0.2	7.96686e-23	1.37964	1.37964
NSD2	1.52044e-18	0.462545	0.723	0.423	3.04088e-15	1.37797	1.37797
CDKN2D	7.98125e-14	0.461989	0.805	0.518	1.59625e-10	1.37744	1.37744
MYL6	8.48386e-09	0.457143	0.892	0.915	1.69677e-05	1.37282	1.37282
2023-09-09	2.7154e-18	-0.457067	0.524	0.752	5.43081e-15	-1.37275	1.37275
POLD3	5.89751e-41	0.456889	0.719	0.307	1.1795e-37	1.37258	1.37258
MAP4K4	6.89233e-26	-0.456325	0.255	0.568	1.37847e-22	-1.37204	1.37204
FES	7.57845e-55	0.45628	0.645	0.162	1.51569e-51	1.372	1.372
C12orf57	3.52211e-13	-0.454137	0.654	0.808	7.04422e-10	-1.36996	1.36996
RPGR	1.51844e-35	0.454113	0.697	0.355	3.03688e-32	1.36994	1.36994
MYBL1	0.21638	0.452003	0.455	0.449	1	1.36794	1.36794
TENT5A	0.0184676	0.451285	0.498	0.407	1	1.36726	1.36726
JUND	1.12206e-07	0.449044	0.887	0.904	0.000224413	1.36514	1.36514
LAT2	0.000822021	0.445312	0.303	0.231	1	1.36161	1.36161
HNRNPA1	1.8152e-12	-0.443243	0.835	0.913	3.6304e-09	-1.35966	1.35966
RRBP1	0.00107567	0.442848	0.398	0.454	1	1.35929	1.35929
HLA-DQB1	0.032378	0.442507	0.424	0.459	1	1.35896	1.35896
SOS1	4.08517e-21	-0.441726	0.424	0.685	8.17034e-18	-1.35823	1.35823
MYC	1.19098e-05	-0.440414	0.537	0.547	0.0238197	-1.35699	1.35699
RNF165	1.37991e-34	0.439221	0.615	0.285	2.75982e-31	1.35587	1.35587
CEP290	2.8992e-21	0.436215	0.658	0.328	5.7984e-18	1.35305	1.35305
MCM7	2.35096e-17	0.435853	0.758	0.505	4.70192e-14	1.35271	1.35271
GSN	0.0639714	0.434856	0.424	0.281	1	1.35178	1.35178
LRRC75A	3.87249e-42	-0.43368	0.199	0.502	7.74497e-39	-1.35067	1.35067
ZBTB43	2.02899e-09	0.433623	0.706	0.484	4.05797e-06	1.35062	1.35062
SMC4	2.08209e-07	0.432554	0.745	0.531	0.000416417	1.34962	1.34962
SLC35F3	0.000105865	-0.430919	0.671	0.531	0.211731	-1.34809	1.34809
HP1BP3	0.0196731	0.429791	0.645	0.666	1	1.34704	1.34704
RNF157	3.63172e-19	-0.429771	0.372	0.558	7.26344e-16	-1.34702	1.34702
RTKN2	1.53512e-35	-0.429535	0.195	0.473	3.07024e-32	-1.3468	1.3468
EVI2B	3.88008e-17	-0.426579	0.407	0.644	7.76016e-14	-1.34404	1.34404
TAGLN2	0.000218303	0.425551	0.775	0.671	0.436606	1.34309	1.34309
STAT1	5.8357e-18	-0.424753	0.468	0.732	1.16714e-14	-1.34234	1.34234
TPM4	0.00496477	0.42412	0.706	0.547	1	1.34175	1.34175
SMURF2	0.216002	0.422231	0.333	0.238	1	1.34	1.34
KIF22	7.50937e-27	0.421752	0.675	0.344	1.50187e-23	1.33955	1.33955
SRGAP2	1.73145e-10	0.421638	0.277	0.343	3.46289e-07	1.33945	1.33945
PTMA	5.13061e-11	0.421463	0.974	0.987	1.02612e-07	1.33928	1.33928
GMNN	5.17795e-26	0.42069	0.71	0.396	1.03559e-22	1.33857	1.33857
ZMAT3	5.81884e-27	-0.414896	0.342	0.589	1.16377e-23	-1.3332	1.3332
NFKBIA	0.015502	0.412672	0.896	0.916	1	1.33115	1.33115
CYCS	0.0086552	0.410853	0.714	0.631	1	1.32947	1.32947
CSRNP1	0.0288323	0.410169	0.593	0.491	1	1.32884	1.32884
MKI67	6.21243e-20	0.409935	0.831	0.618	1.24249e-16	1.32863	1.32863
KLRF1	0.36122	0.408556	0.312	0.083	1	1.32736	1.32736
CLSPN	7.80996e-23	0.40726	0.753	0.526	1.56199e-19	1.32616	1.32616
MYB	1.01051e-37	-0.406537	0.134	0.443	2.02101e-34	-1.3255	1.3255
PMCH	6.05834e-36	-0.406451	0.26	0.505	1.21167e-32	-1.32542	1.32542
AREG	8.48997e-65	0.406047	0.71	0.278	1.69799e-61	1.32505	1.32505
ZNF331	5.35602e-12	0.404598	0.563	0.308	1.0712e-08	1.32372	1.32372
LMO4	0.00135996	0.402781	0.359	0.358	1	1.32205	1.32205
DGKH	1.12655e-11	-0.402374	0.498	0.556	2.25311e-08	-1.32168	1.32168
BAZ2B	5.77256e-27	0.401323	0.667	0.376	1.15451e-23	1.32072	1.32072
C1orf162	0.000107691	-0.401255	0.701	0.623	0.215381	-1.32066	1.32066
H2AFV	0.00482481	0.400831	0.861	0.787	1	1.32027	1.32027
ITM2C	0.000448326	0.400756	0.758	0.504	0.896653	1.3202	1.3202
DNAL1	5.30898e-63	0.39966	0.68	0.204	1.0618e-59	1.3192	1.3192
ITGAM	9.68851e-36	0.399536	0.71	0.427	1.9377e-32	1.31908	1.31908
SP140	2.68035e-09	0.395535	0.684	0.455	5.36071e-06	1.31543	1.31543
SYNE2	4.15436e-11	-0.394043	0.649	0.846	8.30872e-08	-1.31407	1.31407
DUSP10	0.000162101	0.392805	0.39	0.457	0.324201	1.31294	1.31294
ZBTB16	0.0653856	0.392083	0.312	0.26	1	1.31229	1.31229
CORO1A	1.35322e-09	-0.391179	0.732	0.882	2.70645e-06	-1.31146	1.31146
PASK	3.24242e-08	-0.389341	0.234	0.336	6.48483e-05	-1.3098	1.3098
ICAM1	5.75026e-33	0.389024	0.61	0.21	1.15005e-29	1.30951	1.30951
CTBP2	7.95966e-06	0.388621	0.307	0.246	0.0159193	1.30914	1.30914
NASP	0.6727	0.386605	0.545	0.594	1	1.30731	1.30731
NUSAP1	8.64341e-23	0.386031	0.766	0.51	1.72868e-19	1.30679	1.30679
RORA	0.818666	0.385196	0.537	0.6	1	1.30604	1.30604
KLF10	8.62047e-06	0.38147	0.58	0.38	0.0172409	1.30267	1.30267
MCM6	2.42336e-10	0.380937	0.701	0.48	4.84672e-07	1.30219	1.30219
IKZF2	1.93262e-28	0.38012	0.667	0.415	3.86523e-25	1.30145	1.30145
TNFSF10	0.0353563	0.378938	0.662	0.53	1	1.30038	1.30038
ARMH1	0.000413389	-0.378896	0.684	0.558	0.826779	-1.30035	1.30035
PHIP	0.109154	0.378871	0.615	0.558	1	1.30032	1.30032
HSP90AA1	7.16003e-06	0.378768	0.905	0.939	0.0143201	1.30023	1.30023
SLC2A3	0.0246335	0.377734	0.684	0.57	1	1.2993	1.2993
SLC1A5	7.81919e-08	0.377487	0.597	0.351	0.000156384	1.29908	1.29908
POU2F2	2.38986e-30	-0.376997	0.264	0.577	4.77972e-27	-1.29864	1.29864
SRSF2	0.0245326	0.376842	0.619	0.618	1	1.2985	1.2985
PIM1	0.0489393	0.375831	0.442	0.493	1	1.29759	1.29759
TESC	4.43583e-10	0.374463	0.74	0.513	8.87167e-07	1.29636	1.29636
SUZ12	0.447656	0.372902	0.55	0.518	1	1.29495	1.29495
PTGER4	0.0106976	0.371877	0.654	0.534	1	1.29404	1.29404
MACF1	0.13985	0.371791	0.706	0.75	1	1.29396	1.29396
MTHFD2	0.19453	0.369373	0.558	0.473	1	1.29179	1.29179
TFRC	8.84222e-11	0.368487	0.567	0.314	1.76844e-07	1.291	1.291
SEC31B	5.35711e-57	-0.367636	0.108	0.465	1.07142e-53	-1.29024	1.29024
CMTM6	0.222504	0.367273	0.55	0.648	1	1.28991	1.28991
RIF1	3.85013e-08	0.367133	0.766	0.516	7.70027e-05	1.28979	1.28979
BAZ1B	2.68005e-07	0.366715	0.719	0.512	0.00053601	1.28941	1.28941
CITED2	4.79188e-07	0.366012	0.312	0.366	0.000958376	1.28879	1.28879
FRMD4B	1.29738e-20	-0.365328	0.299	0.508	2.59476e-17	-1.28817	1.28817
S100A11	0.191663	0.364602	0.628	0.701	1	1.28753	1.28753
ADAR	0.231092	0.362791	0.762	0.767	1	1.28591	1.28591
PELI1	1.20095e-41	-0.361584	0.29	0.604	2.4019e-38	-1.28484	1.28484
SPN	0.193158	0.35935	0.658	0.606	1	1.28285	1.28285
TLE1	1.56149e-59	0.355863	0.671	0.207	3.12298e-56	1.27975	1.27975
ANP32B	2.46741e-11	-0.35579	0.801	0.892	4.93482e-08	-1.27969	1.27969
MT-ND4	2.16823e-17	-0.355546	0.991	0.998	4.33646e-14	-1.27947	1.27947
TMEM107	2.46061e-09	0.355217	0.619	0.431	4.92122e-06	1.27918	1.27918
PCBP2	6.32591e-13	-0.349509	0.645	0.869	1.26518e-09	-1.27413	1.27413
AKR1C3	1.30569e-05	0.349262	0.558	0.42	0.0261138	1.27391	1.27391
RRM2	5.97899e-18	0.348397	0.732	0.525	1.1958e-14	1.27315	1.27315
TONSL	1.56011e-58	0.347259	0.688	0.281	3.12021e-55	1.27214	1.27214
SPATA5	4.11692e-16	0.347013	0.563	0.309	8.23384e-13	1.27192	1.27192
E2F1	3.76705e-29	0.346384	0.693	0.422	7.53411e-26	1.27137	1.27137
LAYN	2.18097e-14	0.346214	0.286	0.415	4.36195e-11	1.27122	1.27122
TIPARP	0.0177556	0.345583	0.861	0.726	1	1.27066	1.27066
DNAJC9	0.0190338	0.34509	0.667	0.547	1	1.27023	1.27023
HNRNPD	0.287132	0.343019	0.758	0.75	1	1.26841	1.26841
LRR1	3.25919e-32	0.342925	0.68	0.298	6.51839e-29	1.26833	1.26833
TRBC2	1.56012e-06	-0.342262	0.74	0.811	0.00312024	-1.26774	1.26774
SMC1A	0.00231901	0.339597	0.476	0.578	1	1.2654	1.2654
HDGFL3	0.00260344	0.336803	0.294	0.288	1	1.26295	1.26295
CX3CR1	0.598854	0.336457	0.342	0.069	1	1.26265	1.26265
NCR3	0.000859607	0.336448	0.714	0.569	1	1.26264	1.26264
ZBTB10	1.73684e-35	-0.336231	0.325	0.643	3.47368e-32	-1.26245	1.26245
WEE1	1.22136e-35	0.334738	0.684	0.308	2.44272e-32	1.26115	1.26115
CITED4	4.08309e-25	-0.333182	0.329	0.521	8.16618e-22	-1.25979	1.25979
CD69	0.567766	0.332391	0.758	0.724	1	1.2591	1.2591
PIM3	8.52135e-32	-0.331074	0.238	0.494	1.70427e-28	-1.25795	1.25795
RHOBTB3	1.26109e-14	0.330467	0.277	0.369	2.52218e-11	1.25742	1.25742
HMGB2	4.77393e-07	0.329225	0.835	0.653	0.000954785	1.25634	1.25634
HIST1H2AC	7.29293e-09	0.328653	0.675	0.448	1.45859e-05	1.25584	1.25584
WBP11	0.000279223	0.32748	0.667	0.479	0.558445	1.25482	1.25482
TPM3	0.00503193	0.324561	0.853	0.893	1	1.25228	1.25228
PDE4A	0.00569841	0.323933	0.416	0.45	1	1.25174	1.25174
NR4A2	6.26497e-06	0.323663	0.364	0.439	0.0125299	1.2515	1.2515
SIAH2	2.24526e-29	-0.322558	0.186	0.399	4.49052e-26	-1.25055	1.25055
SPATS2L	3.91087e-07	0.322555	0.55	0.322	0.000782175	1.25054	1.25054
IL4I1	5.13333e-39	0.322063	0.615	0.155	1.02667e-35	1.25012	1.25012
RAD21	0.0122581	0.320853	0.736	0.674	1	1.24907	1.24907
ATXN3	9.52307e-20	0.319105	0.688	0.371	1.90461e-16	1.24756	1.24756
GTSE1	1.84291e-20	0.318863	0.714	0.411	3.68582e-17	1.24735	1.24735
CEP135	2.26455e-22	0.318148	0.706	0.396	4.5291e-19	1.24673	1.24673
RGCC	5.36065e-09	0.318086	0.264	0.411	1.07213e-05	1.24668	1.24668
CRTAM	1.58554e-29	0.317984	0.541	0.166	3.17108e-26	1.24659	1.24659
LGALS3BP	2.92705e-22	-0.317594	0.113	0.34	5.8541e-19	-1.24625	1.24625
PGAP1	1.93337e-05	-0.317211	0.532	0.498	0.0386674	-1.24592	1.24592
CEP57	0.000237441	0.316768	0.701	0.535	0.474882	1.24554	1.24554
ANAPC11	0.00075546	0.316359	0.532	0.642	1	1.24518	1.24518
NFKBID	1.47e-39	0.315274	0.662	0.283	2.94e-36	1.24425	1.24425
TUBA1A	0.00278615	0.311743	0.368	0.418	1	1.24121	1.24121
LRRFIP1	0.00189045	0.310856	0.835	0.799	1	1.24044	1.24044
FUT7	4.5556e-26	0.309819	0.602	0.288	9.11119e-23	1.23955	1.23955
SH3YL1	0.0420285	-0.309246	0.381	0.358	1	-1.23906	1.23906
SNRPB	0.543507	0.307615	0.628	0.679	1	1.23766	1.23766
DOCK5	2.53627e-24	0.303868	0.519	0.129	5.07255e-21	1.23445	1.23445
GPR183	0.206878	-0.303272	0.567	0.463	1	-1.23394	1.23394
TXN	1.37295e-07	-0.302125	0.688	0.842	0.000274589	-1.23296	1.23296
SOCS1	0.0699998	0.301703	0.407	0.277	1	1.2326	1.2326
HIST1H1C	0.000259819	0.299391	0.719	0.528	0.519639	1.23062	1.23062
CCNG2	3.87047e-07	0.299291	0.485	0.272	0.000774095	1.23054	1.23054
KCNQ1OT1	3.60433e-11	0.299288	0.134	0.31	7.20866e-08	1.23054	1.23054
HDGF	5.19432e-06	0.297566	0.706	0.466	0.0103886	1.22907	1.22907
HRH2	2.7318e-34	-0.296981	0.156	0.448	5.46361e-31	-1.22857	1.22857
KHDRBS1	0.249779	0.296862	0.706	0.669	1	1.22847	1.22847
CYP1B1	2.56918e-22	0.296508	0.632	0.33	5.13835e-19	1.22817	1.22817
STIP1	0.0567093	0.296264	0.416	0.431	1	1.22796	1.22796
ADTRP	2.73332e-24	-0.295623	0.255	0.449	5.46664e-21	-1.22741	1.22741
H2AFZ	0.298014	0.295121	0.775	0.793	1	1.22699	1.22699
RFLNB	4.6849e-09	-0.293472	0.762	0.812	9.3698e-06	-1.22559	1.22559
ARL6IP1	0.0604157	0.291486	0.701	0.584	1	1.2239	1.2239
CEP78	0.00130543	0.28983	0.411	0.444	1	1.2225	1.2225
TUBA1C	0.224597	0.289249	0.597	0.488	1	1.222	1.222
AL357060.1	2.63913e-12	0.289171	0.268	0.359	5.27825e-09	1.22194	1.22194
RNF213	0.0566024	0.288702	0.81	0.807	1	1.22154	1.22154
CST3	0.0711403	0.287754	0.32	0.16	1	1.22074	1.22074
2023-09-11	1.38241e-08	0.287718	0.342	0.423	2.76482e-05	1.22071	1.22071
NUMA1	0.0416577	0.28767	0.619	0.489	1	1.22067	1.22067
CSF2	1.4321e-05	0.287499	0.294	0.119	0.028642	1.22052	1.22052
H2AFX	7.77666e-08	0.286173	0.342	0.361	0.000155533	1.2194	1.2194
PRDX3	5.38144e-27	-0.285467	0.251	0.481	1.07629e-23	-1.2188	1.2188
LPAR6	3.0981e-33	-0.284682	0.173	0.432	6.1962e-30	-1.21814	1.21814
PSMC3	0.0577462	0.284353	0.476	0.505	1	1.21786	1.21786
RAB37	5.58844e-32	-0.282695	0.26	0.508	1.11769e-28	-1.21647	1.21647
RHOC	0.0115365	0.28256	0.511	0.569	1	1.21635	1.21635
DUSP4	6.65507e-07	-0.281645	0.662	0.71	0.00133101	-1.21558	1.21558
GTDC1	4.96068e-42	0.280061	0.697	0.359	9.92135e-39	1.21425	1.21425
LGALS3	1.12365e-19	-0.279839	0.281	0.472	2.24729e-16	-1.21406	1.21406
LDHA	0.349776	0.279645	0.636	0.723	1	1.2139	1.2139
CDK6	0.458082	0.279432	0.771	0.729	1	1.21372	1.21372
G6PD	3.87649e-07	0.27939	0.303	0.343	0.000775298	1.21368	1.21368
HLA-DQA1	0.00428027	0.277689	0.286	0.136	1	1.21225	1.21225
SOX4	1.23577e-15	0.277037	0.662	0.442	2.47153e-12	1.2117	1.2117
RPL22L1	1.00706e-09	-0.276816	0.563	0.647	2.01412e-06	-1.21152	1.21152
MIAT	3.81882e-08	-0.276149	0.697	0.652	7.63765e-05	-1.21096	1.21096
KIF23	5.30782e-39	0.275273	0.758	0.461	1.06156e-35	1.21022	1.21022
CCDC88A	1.13234e-23	0.274881	0.623	0.265	2.26468e-20	1.20989	1.20989
MT-CO1	4.86459e-17	-0.274498	1	0.999	9.72919e-14	-1.20957	1.20957
LTC4S	0.00784738	0.273479	0.299	0.269	1	1.20872	1.20872
DUSP1	6.78792e-05	0.273319	0.385	0.435	0.135758	1.20859	1.20859
AEN	6.11367e-12	-0.273172	0.472	0.525	1.22273e-08	-1.20846	1.20846
BCL6	0.258886	-0.271887	0.623	0.539	1	-1.20739	1.20739
PECAM1	7.0024e-11	0.271395	0.645	0.441	1.40048e-07	1.20697	1.20697
LCP1	0.0129027	0.269838	0.84	0.845	1	1.20567	1.20567
ELMSAN1	0.742786	0.269521	0.528	0.442	1	1.20541	1.20541
DCAF7	0.0422227	0.268934	0.32	0.368	1	1.20492	1.20492
AHR	0.661148	0.26815	0.641	0.52	1	1.20426	1.20426
CFL1	0.0115486	0.267151	0.874	0.923	1	1.20343	1.20343
VMP1	1.65367e-12	-0.266917	0.455	0.618	3.30734e-09	-1.20323	1.20323
RAC2	3.2222e-09	-0.26646	0.697	0.888	6.4444e-06	-1.20285	1.20285
TOX	3.12255e-11	0.266171	0.359	0.495	6.24511e-08	1.20261	1.20261
MCM3	1.62011e-17	0.265932	0.766	0.463	3.24022e-14	1.20241	1.20241
ECI1	0.00342319	0.263597	0.437	0.505	1	1.20047	1.20047
TRIB1	1.94559e-06	-0.263067	0.576	0.521	0.00389118	-1.20003	1.20003
PDS5B	9.65802e-07	0.262498	0.671	0.449	0.0019316	1.19955	1.19955
FAM13A	6.33304e-10	-0.262106	0.299	0.394	1.26661e-06	-1.19923	1.19923
NPDC1	2.52479e-29	-0.260141	0.177	0.396	5.04959e-26	-1.1976	1.1976
ELOVL6	1.06388e-07	0.259614	0.524	0.335	0.000212777	1.19716	1.19716
CNTLN	3.93968e-46	0.259073	0.688	0.38	7.87937e-43	1.19671	1.19671
HMGN2	2.43706e-07	-0.258002	0.619	0.819	0.000487411	-1.19582	1.19582
MMS22L	5.27002e-23	0.25724	0.693	0.416	1.054e-19	1.19519	1.19519
HBEGF	1.54009e-29	-0.257132	0.1	0.333	3.08017e-26	-1.1951	1.1951
SLF1	3.53991e-29	0.256608	0.675	0.337	7.07982e-26	1.19467	1.19467
RAN	1.39136e-09	-0.255714	0.511	0.728	2.78272e-06	-1.19393	1.19393
SLBP	0.0385984	0.254853	0.593	0.445	1	1.19321	1.19321
TCEA3	3.77433e-19	-0.25455	0.286	0.456	7.54866e-16	-1.19296	1.19296
PPP1R15A	0.542928	0.254423	0.797	0.816	1	1.19286	1.19286
BAX	0.73817	0.254234	0.706	0.691	1	1.1927	1.1927
PCNA	0.00014095	0.254082	0.762	0.605	0.2819	1.19258	1.19258
CEP128	7.01514e-45	0.253639	0.732	0.352	1.40303e-41	1.19221	1.19221
DCTPP1	2.4154e-14	0.250543	0.688	0.406	4.8308e-11	1.18965	1.18965
AC245014.3	5.9451e-14	0.250517	0.74	0.582	1.18902e-10	1.18963	1.18963
RFC2	0.488926	0.250493	0.468	0.362	1	1.18961	1.18961
