# Supplementary material for: HIV Infection Elicits Differential Transcriptomic Remodeling in CD4+ T Cells with Variable Proliferative Responses to the T Cell Receptor Stimulus
Source: Pathogens. 2023 Mar 24;12(4):511. doi: 10.3390/pathogens12040511 (PMC10145558; doi:10.3390/pathogens12040511)
Supplement: Supplementary file 1 [file pathogens-12-00511-s001.zip › TableS2.xlsx]

## Sheet: Cover_sheet
Table S2. Genes expressed differentially between cells with high levels of HIV RNA and HIV-negative cells.
All genes with nominal p <0.05 are listed in this table, though only genes with p<0.05 following adjustment for multiple testing were used for further pathway and gene ontology enrichment analyses.
CFSElow = cells that divided many times
CFSEmed = cells that divided a few times
CFSEhigh = non-dividing cells
p_val	nominal p-value
avg_log2FC	average log2-transformed fold change of expression (group 1 / group 2)
pct.1	percentage of cells that express a given gene in group 1 (cells with high levles of HIV RNA)
pct.2	percentage of cells that express a given gene in group 2 (HIV-negative cells)
p_val_adj	p-value adjusted for multiple testing using the Bonferroni method
The genes are sorted based on the p-value adjusted for multiple testing using the Bonferroni method, least to greatest.

## Sheet: CFSElow
Gene	p_val	avg_log2FC	pct.1	pct.2	p_val_adj
RPS11	2.1359e-62	0.637496	0.998	0.987	4.9491e-58
S100A11	4.24536e-58	-1.33448	0.719	0.906	9.83693e-54
POLR2J3.1	7.03478e-53	-1.27468	0.596	0.875	1.63003e-48
RPL27A	1.65662e-43	0.482407	0.993	0.987	3.83854e-39
RPS18	9.17894e-37	0.395937	0.998	1	2.12685e-32
RPS6	3.93087e-35	0.40906	1	0.985	9.10823e-31
BCL6	5.17643e-35	0.960807	0.453	0.107	1.19943e-30
IFITM1	7.15441e-34	0.89772	0.608	0.252	1.65775e-29
HLA-B	8.24059e-32	-0.504928	0.978	0.994	1.90943e-27
KLF2	1.11295e-30	-1.04127	0.522	0.752	2.57883e-26
FAM102A	8.95508e-30	-0.931275	0.291	0.619	2.07498e-25
LIMD2	4.80203e-29	-0.745235	0.778	0.886	1.11268e-24
JUN	1.64682e-28	1.30511	0.781	0.535	3.81584e-24
ZFP36L2	2.15192e-28	-0.854521	0.675	0.838	4.9862e-24
HLA-C	5.12064e-27	-0.52112	0.966	0.985	1.1865e-22
CD69	1.30609e-26	0.870356	0.702	0.406	3.02633e-22
GIMAP7	1.6097e-26	-1.20035	0.478	0.708	3.72985e-22
RPLP0	2.64818e-26	0.36396	0.995	0.987	6.1361e-22
RPS14	4.44645e-26	0.318099	0.998	0.994	1.03029e-21
MTRNR2L12	2.62116e-25	1.22173	0.347	0.092	6.07348e-21
RPS19	1.10036e-24	0.382519	0.998	0.998	2.54965e-20
MT-ATP6	5.35218e-24	0.408057	0.998	0.998	1.24015e-19
MX1	1.97494e-23	0.912431	0.47	0.189	4.57612e-19
MT-CYB	2.09802e-23	0.425708	0.998	0.994	4.86131e-19
HEBP2	4.85293e-23	0.592383	0.52	0.221	1.12447e-18
RPS4X	8.02004e-23	0.305954	1	0.996	1.85832e-18
BRD2	1.65662e-22	-0.737314	0.539	0.728	3.83855e-18
RPS8	1.70963e-22	0.290904	1	0.994	3.96138e-18
RBPMS	2.84266e-22	-0.597867	0.099	0.377	6.58672e-18
RPS20	1.20842e-21	0.336948	0.983	0.982	2.80003e-17
LPAR6	6.71856e-21	0.492252	0.387	0.123	1.55676e-16
RPS2	7.60486e-21	0.293361	1	1	1.76212e-16
RPLP2	9.59861e-21	0.255714	1	0.996	2.22409e-16
RPL35	1.12642e-20	0.328817	0.988	0.983	2.61002e-16
RPL7A	1.23617e-19	0.28961	0.998	0.993	2.86434e-15
TTN	2.04579e-19	0.57697	0.36	0.112	4.7403e-15
UBA52	2.55177e-19	0.277839	0.988	0.985	5.9127e-15
RPSA	1.11649e-18	0.303806	1	0.985	2.58703e-14
RPL12	3.011e-18	0.299517	0.995	0.991	6.97679e-14
AC004556.1	4.2929e-18	0.282352	0.172	0.015	9.94708e-14
SFPQ	6.7355e-18	-0.532915	0.793	0.893	1.56068e-13
RPS17	6.86794e-18	0.549193	0.81	0.597	1.59137e-13
FLNA	7.28062e-18	-0.726246	0.537	0.715	1.68699e-13
CD38	7.38474e-18	0.638743	0.552	0.307	1.71112e-13
DDIT4	9.06644e-18	0.744894	0.5	0.259	2.10078e-13
RPL7	1.11371e-17	0.311136	0.993	0.983	2.58058e-13
RPS21	1.66663e-17	-0.3184	0.98	0.982	3.86175e-13
RPL8	2.20323e-17	0.291674	0.993	0.982	5.10511e-13
IFI44L	2.76894e-17	0.748445	0.31	0.096	6.41592e-13
NCL	3.33674e-17	-0.557671	0.862	0.893	7.73156e-13
IL18R1	3.44194e-17	0.438489	0.335	0.112	7.97531e-13
SQSTM1	4.07458e-17	-0.656751	0.682	0.778	9.4412e-13
IRF8	5.94525e-17	0.26706	0.18	0.022	1.37757e-12
BST2	8.59402e-17	0.674254	0.665	0.502	1.99132e-12
VMP1	1.26822e-16	0.756904	0.638	0.415	2.93858e-12
RSAD2	1.32822e-16	0.342285	0.227	0.046	3.07762e-12
CYSLTR1	3.07975e-16	0.528226	0.485	0.233	7.13609e-12
FTL	7.46331e-16	-0.38913	0.995	0.998	1.72932e-11
BCL9L	8.76026e-16	-0.953638	0.187	0.404	2.02984e-11
NPM1	9.56083e-16	-0.341065	0.973	0.961	2.21534e-11
FOS	1.04703e-15	0.81789	0.399	0.165	2.42608e-11
CRIP1	1.36851e-15	0.43561	0.453	0.215	3.17097e-11
AC103591.3	2.26434e-15	0.359364	0.259	0.072	5.2467e-11
MZT2B	2.31764e-15	0.411829	0.941	0.862	5.37021e-11
PLCG2	5.04028e-15	-0.333021	0.31	0.108	1.16788e-10
TNFRSF18	6.312e-15	0.637177	0.525	0.292	1.46255e-10
ZBTB7A	7.18753e-15	-0.687989	0.32	0.526	1.66542e-10
APOBEC3H	8.85402e-15	0.324015	0.259	0.074	2.05156e-10
CD40LG	1.15139e-14	0.423791	0.453	0.206	2.66788e-10
CCNL1	3.09586e-14	0.476398	0.894	0.752	7.17342e-10
SKIL	3.23673e-14	-0.748364	0.049	0.219	7.49982e-10
RPL19	4.03355e-14	0.253015	0.998	0.998	9.34613e-10
TCEA3	6.05047e-14	0.313039	0.155	0.022	1.40195e-09
ISG15	6.83465e-14	1.29928	0.714	0.614	1.58366e-09
MYH9	7.25961e-14	-0.423747	0.67	0.803	1.68212e-09
FHIT	7.63878e-14	0.449998	0.399	0.188	1.76998e-09
LIMA1	8.81764e-14	0.492255	0.507	0.279	2.04313e-09
SRSF2	8.96809e-14	-0.585597	0.537	0.706	2.078e-09
IFIT3	1.0848e-13	0.57417	0.227	0.062	2.51358e-09
ARL4C	1.31678e-13	0.438628	0.968	0.899	3.05111e-09
AC245014.3	1.37899e-13	0.541322	0.244	0.074	3.19527e-09
H3F3B	1.44221e-13	-0.392802	0.936	0.958	3.34174e-09
AC245297.3	2.01661e-13	-0.812348	0.33	0.509	4.67268e-09
SAMD9L	2.04437e-13	0.455074	0.475	0.257	4.737e-09
RNF213	2.08244e-13	-0.5914	0.736	0.829	4.82523e-09
AC007952.4	2.50995e-13	0.639679	0.335	0.145	5.81581e-09
AC116366.1	3.82699e-13	0.294205	0.19	0.042	8.86751e-09
PDE4B	4.75135e-13	0.519169	0.406	0.202	1.10094e-08
MT-ND5	5.28519e-13	0.453246	0.953	0.906	1.22463e-08
SF1	8.76229e-13	-0.589607	0.608	0.719	2.03031e-08
PLAC8	1.01515e-12	0.486125	0.606	0.384	2.3522e-08
IFI6	1.37198e-12	0.541452	0.389	0.197	3.17901e-08
TRDC	1.44526e-12	-1.34639	0.02	0.156	3.34881e-08
LMNA	1.56015e-12	0.326525	0.293	0.11	3.61502e-08
CAPG	1.67034e-12	0.407595	0.667	0.432	3.87034e-08
ATF4	1.85803e-12	-0.434161	0.69	0.796	4.30524e-08
DPP4	1.86121e-12	0.493706	0.697	0.511	4.31262e-08
ABRACL	2.38175e-12	-0.417315	0.709	0.811	5.51875e-08
IFITM2	3.22454e-12	0.40381	0.924	0.824	7.47158e-08
PASK	3.52368e-12	-0.850931	0.074	0.237	8.16472e-08
RPL36AL	3.67972e-12	-0.375599	0.941	0.954	8.52628e-08
NUCB2	5.92594e-12	0.586253	0.65	0.474	1.3731e-07
SRSF7	6.34354e-12	-0.516992	0.596	0.728	1.46986e-07
RARRES3	6.48207e-12	0.482331	0.603	0.43	1.50196e-07
EGR1	7.08272e-12	0.724608	0.3	0.129	1.64114e-07
PPP1R15A	7.83461e-12	0.415235	0.823	0.603	1.81536e-07
ATXN7L3B	8.43581e-12	0.394769	0.505	0.292	1.95466e-07
SAT1	8.59863e-12	0.877748	0.621	0.456	1.99239e-07
SYTL3	1.11325e-11	0.447215	0.584	0.371	2.57951e-07
NR4A2	1.13079e-11	0.472659	0.357	0.169	2.62015e-07
CCNG1	1.13211e-11	0.446079	0.485	0.283	2.62322e-07
CALM3	1.29653e-11	0.454074	0.808	0.664	3.0042e-07
SMURF2	1.29914e-11	-0.896014	0.094	0.252	3.01024e-07
AES	1.77896e-11	-0.387307	0.872	0.901	4.12203e-07
TOP2A	1.81545e-11	0.811057	0.35	0.167	4.20659e-07
SEC61G	2.13984e-11	-0.536409	0.7	0.772	4.95823e-07
CXCR3	3.07956e-11	-0.581247	0.039	0.178	7.13565e-07
STAT1	3.47831e-11	0.560702	0.732	0.594	8.0596e-07
SERINC5	3.86531e-11	-0.72924	0.217	0.392	8.95632e-07
PURB	3.87345e-11	0.33104	0.451	0.233	8.97517e-07
SRSF3	3.90422e-11	-0.372991	0.764	0.858	9.04648e-07
NUCKS1	4.13211e-11	0.443348	0.781	0.616	9.57451e-07
PTTG1	4.273e-11	0.598528	0.433	0.244	9.90098e-07
IFI44	4.60603e-11	0.336689	0.264	0.097	1.06726e-06
SOCS3	4.68645e-11	0.414391	0.296	0.129	1.0859e-06
ZMAT3	5.10849e-11	0.372239	0.333	0.151	1.18369e-06
AC004951.1	5.14904e-11	-0.41693	0.153	0.336	1.19308e-06
SERPINE2	5.45715e-11	0.35154	0.222	0.077	1.26448e-06
BIRC5	5.64127e-11	0.511471	0.273	0.114	1.30714e-06
PRDX2	6.91913e-11	0.382841	0.813	0.676	1.60323e-06
S1PR4	9.65646e-11	-0.487164	0.67	0.768	2.2375e-06
AC004687.1	1.35378e-10	-0.707897	0.313	0.472	3.13684e-06
EIF3A	1.37264e-10	-0.373692	0.8	0.858	3.18054e-06
STAT3	1.49056e-10	0.443708	0.648	0.46	3.45377e-06
MT-ATP8	1.51737e-10	0.329604	0.298	0.129	3.51589e-06
BCOR	1.83205e-10	-0.647976	0.126	0.281	4.24505e-06
MDM2	1.9188e-10	0.546961	0.431	0.241	4.44604e-06
FHL1	2.17949e-10	0.326278	0.187	0.057	5.05009e-06
MZT2A	2.2568e-10	0.397199	0.81	0.678	5.22923e-06
GAPDH	2.46034e-10	0.298086	1	0.963	5.70084e-06
SERTAD2	2.46467e-10	0.309309	0.347	0.169	5.7109e-06
UQCRH	2.50715e-10	0.339486	0.916	0.864	5.80932e-06
TSPOAP1	2.62179e-10	0.251298	0.207	0.068	6.07494e-06
RAMP1	2.9589e-10	0.41893	0.313	0.147	6.85607e-06
SPRY1	2.96639e-10	0.346443	0.246	0.094	6.87341e-06
LIF	3.54749e-10	0.340387	0.19	0.061	8.21989e-06
LAMTOR2	3.63717e-10	0.362698	0.554	0.369	8.42768e-06
ANKRD11	4.28983e-10	-0.554265	0.766	0.824	9.93997e-06
MAP7D1	4.33268e-10	-0.45972	0.357	0.518	1.00392e-05
GPR65	4.50103e-10	0.34492	0.466	0.265	1.04293e-05
MYC	4.50163e-10	-0.437229	0.367	0.559	1.04307e-05
IKZF1	4.8793e-10	-0.520907	0.685	0.787	1.13058e-05
GPR171	4.98681e-10	0.422003	0.771	0.592	1.15549e-05
IRF7	5.46194e-10	0.330962	0.291	0.132	1.26559e-05
RPL31	5.86172e-10	0.254716	0.985	0.958	1.35822e-05
SLC3A2	6.13205e-10	-0.523214	0.517	0.642	1.42086e-05
PPFIBP1	6.76482e-10	0.254808	0.204	0.07	1.56748e-05
NFKBIZ	7.38783e-10	0.405107	0.49	0.298	1.71183e-05
TMSB10	7.43187e-10	0.266475	1	0.994	1.72204e-05
SP110	9.46322e-10	0.40826	0.687	0.517	2.19272e-05
TNFSF8	9.47414e-10	0.345435	0.254	0.105	2.19525e-05
STK17A	9.8471e-10	-0.599992	0.611	0.695	2.28167e-05
STN1	1.03811e-09	0.292451	0.377	0.2	2.40541e-05
CCL5	1.05523e-09	-2.41109	0.153	0.294	2.44507e-05
TSPAN14	1.09614e-09	-0.657718	0.33	0.474	2.53986e-05
TNFRSF4	1.15327e-09	0.512641	0.367	0.189	2.67223e-05
TRIM22	1.24338e-09	0.434522	0.557	0.392	2.88103e-05
ETFB	1.34558e-09	0.349873	0.695	0.562	3.11785e-05
PHLDA1	1.45831e-09	0.512053	0.52	0.34	3.37904e-05
ERN1	1.54456e-09	-0.491537	0.17	0.329	3.57891e-05
NKG7	1.55067e-09	-1.1531	0.232	0.392	3.59305e-05
PHPT1	1.85984e-09	0.484924	0.621	0.48	4.30942e-05
CDK6	1.88716e-09	0.382925	0.771	0.581	4.37274e-05
MALAT1	2.03747e-09	-0.474142	1	0.998	4.72101e-05
GZMM	2.43e-09	0.331568	0.387	0.211	5.63055e-05
SEC61B	2.547e-09	-0.436293	0.815	0.831	5.90166e-05
CENPF	2.60136e-09	0.870724	0.416	0.261	6.0276e-05
HEMK1	2.67395e-09	0.292824	0.357	0.186	6.19582e-05
PIK3IP1	2.83877e-09	-0.545152	0.32	0.483	6.57772e-05
FOSB	2.84839e-09	0.426016	0.328	0.158	6.60001e-05
MT2A	2.87513e-09	0.461449	0.717	0.561	6.66196e-05
MIF	3.25222e-09	0.433188	0.638	0.465	7.53571e-05
KLF9	3.31404e-09	0.373109	0.53	0.338	7.67895e-05
LGALS1	3.37e-09	0.287034	0.931	0.726	7.80864e-05
MKI67	3.44446e-09	0.655539	0.414	0.244	7.98116e-05
GRK3	3.84257e-09	0.286093	0.318	0.154	8.90362e-05
LITAF	3.90721e-09	-0.578643	0.495	0.597	9.0534e-05
MT-CO2	4.12193e-09	0.253701	1	0.996	9.55092e-05
CREM	4.42507e-09	0.45063	0.571	0.393	0.000102533
SLC39A10	4.80286e-09	0.336594	0.377	0.206	0.000111287
H2AFY	5.22387e-09	0.370266	0.761	0.603	0.000121042
AC133644.2	5.59623e-09	0.434967	0.293	0.14	0.00012967
Z93241.1	5.85089e-09	0.268688	0.106	0.018	0.000135571
SERPINB1	6.44039e-09	0.38717	0.603	0.438	0.00014923
SLC7A5	6.51597e-09	-0.441423	0.133	0.285	0.000150982
SPINT2	6.52346e-09	0.275253	0.34	0.171	0.000151155
HSP90AB1	7.68705e-09	-0.288635	0.911	0.93	0.000178117
EPSTI1	7.91984e-09	0.287198	0.389	0.21	0.000183511
CHMP2A	8.20906e-09	0.361363	0.685	0.524	0.000190212
PFN1	8.99275e-09	-0.295309	0.966	0.967	0.000208371
RPS27L	9.27303e-09	0.438503	0.778	0.645	0.000214865
H2AFV	1.01323e-08	0.371224	0.835	0.715	0.000234776
MT-CO3	1.05087e-08	0.281669	1	0.993	0.000243498
HNRNPC	1.05107e-08	0.270719	0.931	0.836	0.000243542
LAYN	1.06691e-08	0.266813	0.16	0.05	0.000247213
GADD45A	1.07324e-08	0.409985	0.367	0.213	0.000248681
LAMTOR4	1.07532e-08	0.307293	0.793	0.643	0.000249162
ACTG1	1.08192e-08	-0.306806	0.975	0.967	0.000250691
SLC35F3	1.15276e-08	0.333033	0.264	0.119	0.000267107
TNF	1.24703e-08	0.532422	0.328	0.175	0.000288949
IL7R	1.25471e-08	-1.1352	0.517	0.607	0.000290729
FXYD5	1.3308e-08	-0.33222	0.916	0.903	0.00030836
NABP1	1.34455e-08	0.308894	0.286	0.131	0.000311546
TRGC2	1.48229e-08	-0.917448	0.062	0.18	0.000343462
GSTP1	1.52958e-08	0.298842	0.83	0.689	0.00035442
MSRB2	1.5882e-08	0.293415	0.291	0.147	0.000368002
MTDH	1.69181e-08	-0.303737	0.884	0.881	0.00039201
ZFP36	2.02636e-08	-0.506988	0.335	0.487	0.000469527
ECI1	2.24247e-08	0.293318	0.436	0.267	0.000519602
EMB	2.25986e-08	-0.600597	0.569	0.669	0.000523631
RPS26	2.31556e-08	-0.268643	0.946	0.971	0.000536539
FCMR	2.53998e-08	-0.451371	0.31	0.467	0.00058854
ACAA2	2.68018e-08	0.299936	0.685	0.511	0.000621024
MXD4	2.69289e-08	-0.499668	0.2	0.344	0.00062397
ATF3	2.76707e-08	0.263318	0.19	0.072	0.000641159
MYO1F	2.94484e-08	-0.562606	0.293	0.43	0.000682348
OXNAD1	3.25957e-08	0.308868	0.453	0.272	0.000755274
TXNRD1	3.81449e-08	-0.405426	0.66	0.73	0.000883856
FGFR1	4.10994e-08	0.253705	0.372	0.208	0.000952315
IFIT2	4.19508e-08	0.273739	0.14	0.04	0.000972042
FRMD4B	4.46534e-08	0.273134	0.333	0.171	0.00103466
EPB41	4.61026e-08	-0.745985	0.475	0.596	0.00106824
ANXA2R	4.64076e-08	0.254289	0.249	0.112	0.00107531
YPEL2	4.9123e-08	-0.456207	0.118	0.254	0.00113823
PSMB8	5.10793e-08	0.327057	0.828	0.732	0.00118356
CENPE	6.37438e-08	0.465485	0.266	0.134	0.00147701
FAM13A	7.329e-08	0.367447	0.256	0.121	0.0016982
CLDND1	7.34463e-08	0.286753	0.796	0.618	0.00170182
AKAP1	7.3894e-08	-0.345086	0.108	0.241	0.0017122
NFIL3	7.43488e-08	0.349835	0.478	0.3	0.00172274
SNHG7	7.64415e-08	-0.492022	0.303	0.439	0.00177122
CALM2	7.73029e-08	-0.369253	0.643	0.732	0.00179118
TESC	7.993e-08	0.308256	0.372	0.215	0.00185206
CXCR4	8.07608e-08	-0.519718	0.581	0.665	0.00187131
ILF3-DT	9.93888e-08	0.254985	0.377	0.211	0.00230294
LARP1	1.01409e-07	-0.383284	0.443	0.562	0.00234975
CHMP5	1.03285e-07	0.275516	0.463	0.303	0.00239323
TRIM27	1.03878e-07	-0.383883	0.138	0.268	0.00240697
CORO1A	1.07207e-07	-0.310813	0.956	0.926	0.00248409
MHENCR	1.08283e-07	0.310086	0.305	0.16	0.00250902
DHRS3	1.115e-07	0.254189	0.377	0.211	0.00258356
ACAA1	1.14001e-07	0.250896	0.404	0.232	0.00264151
RRAGC	1.1508e-07	-0.348	0.145	0.285	0.00266652
REL	1.31949e-07	0.303018	0.631	0.447	0.0030574
TYMP	1.33893e-07	0.338322	0.323	0.18	0.00310244
H2AFJ	1.45894e-07	0.308107	0.539	0.373	0.00338051
STX16	1.46865e-07	0.335419	0.549	0.381	0.00340301
ZSCAN16-AS1	1.49787e-07	0.29892	0.365	0.213	0.00347071
HBEGF	1.56703e-07	0.545884	0.345	0.202	0.00363097
GBP1	1.67322e-07	0.343373	0.488	0.338	0.00387702
ARHGDIA	1.73961e-07	-0.346099	0.584	0.678	0.00403085
PTGER4	1.77634e-07	0.336244	0.352	0.202	0.00411596
SET	1.83097e-07	-0.295205	0.857	0.882	0.00424253
2023-09-06	2.16902e-07	0.284911	0.921	0.838	0.00502583
PARP9	2.24397e-07	0.260341	0.367	0.211	0.00519951
CTSW	2.24783e-07	-0.60022	0.232	0.364	0.00520845
BCL2	2.46618e-07	0.267813	0.643	0.482	0.00571439
VPS35	2.73157e-07	-0.388787	0.291	0.425	0.00632933
NRDC	2.73675e-07	0.269396	0.547	0.386	0.00634133
SRA1	2.86436e-07	0.255883	0.446	0.289	0.00663701
HNRNPDL	2.93044e-07	-0.336253	0.695	0.75	0.00679012
SAMD9	2.93989e-07	0.334942	0.515	0.366	0.00681202
SUN2	3.39086e-07	-0.457946	0.495	0.605	0.00785696
PCSK7	3.96672e-07	-0.457639	0.621	0.678	0.00919129
INTS6	4.37497e-07	-0.475531	0.219	0.349	0.0101372
TARS	4.41392e-07	-0.470845	0.458	0.548	0.0102275
SH3BGRL3	4.86281e-07	-0.304552	0.953	0.972	0.0112676
CEMIP2	4.86359e-07	0.323372	0.443	0.296	0.0112694
SARAF	4.89332e-07	-0.346381	0.887	0.886	0.0113383
FGD3	4.94772e-07	-0.428268	0.3	0.436	0.0114644
SAMSN1	4.9531e-07	0.35357	0.7	0.575	0.0114768
EVL	5.01723e-07	-0.307999	0.833	0.866	0.0116254
HERPUD1	5.11247e-07	-0.420786	0.559	0.647	0.0118461
HNRNPM	5.32111e-07	-0.426394	0.589	0.676	0.0123295
IKZF2	5.45855e-07	-0.262553	0.03	0.118	0.012648
CANX	6.33963e-07	-0.347666	0.601	0.684	0.0146896
XAF1	6.40412e-07	0.308056	0.456	0.307	0.014839
ANKRD12	7.17896e-07	-0.5457	0.759	0.792	0.0166344
MT-ND6	7.41912e-07	-0.407391	0.744	0.75	0.0171909
PAG1	7.78683e-07	-0.428092	0.433	0.542	0.0180429
GBP2	7.86988e-07	0.310122	0.704	0.535	0.0182353
ITGA4	7.9519e-07	0.301572	0.628	0.461	0.0184253
GPX7	8.14054e-07	0.25224	0.259	0.132	0.0188624
CLTC	8.35531e-07	-0.493147	0.347	0.452	0.0193601
TRIR	8.45785e-07	-0.338883	0.714	0.774	0.0195977
EIF1AX	8.53836e-07	-0.346737	0.658	0.732	0.0197842
IDH2	9.31284e-07	0.269891	0.611	0.46	0.0215788
TES	9.5193e-07	-0.403887	0.483	0.581	0.0220572
LYAR	1.0728e-06	-0.618686	0.212	0.335	0.024858
DLGAP5	1.07659e-06	0.302995	0.17	0.07	0.0249456
SELPLG	1.10502e-06	-0.339172	0.594	0.665	0.0256044
XPC	1.11381e-06	0.32607	0.369	0.23	0.025808
GNAI2	1.16304e-06	-0.330489	0.778	0.816	0.0269487
EIF5	1.18756e-06	-0.357321	0.677	0.717	0.027517
HRH2	1.21221e-06	0.309627	0.259	0.138	0.0280881
RGS1	1.214e-06	0.422328	0.397	0.267	0.0281295
P2RY8	1.22352e-06	-0.375181	0.133	0.248	0.0283502
PXK	1.23394e-06	0.255061	0.367	0.228	0.0285915
PTPN2	1.31868e-06	0.283585	0.603	0.45	0.0305552
MTERF4	1.39107e-06	-0.486784	0.261	0.382	0.0322324
KLF3	1.4222e-06	-0.314306	0.155	0.285	0.0329537
DUSP6	1.49034e-06	0.33103	0.278	0.153	0.0345327
EIF4A1	1.55513e-06	-0.314618	0.377	0.522	0.0360339
CCNI	1.63646e-06	-0.255215	0.86	0.862	0.0379185
SKI	1.63877e-06	-0.503589	0.133	0.243	0.0379719
EIF4G2	1.70071e-06	-0.307469	0.707	0.761	0.039407
SEC14L1	1.74978e-06	0.269929	0.466	0.311	0.0405442
AC016831.5	1.77153e-06	-0.410897	0.254	0.393	0.0410481
LAP3	1.83989e-06	0.254285	0.411	0.268	0.042632
HINT2	1.85809e-06	0.280433	0.47	0.327	0.0430538
LSP1	1.85819e-06	-0.344459	0.727	0.759	0.043056
SOCS2	1.91622e-06	0.357328	0.419	0.278	0.0444008
PPIB	1.92251e-06	-0.351079	0.81	0.82	0.0445465
RIF1	2.02018e-06	-0.551454	0.333	0.438	0.0468096
STK17B	2.06617e-06	0.280264	0.857	0.752	0.0478753
G3BP1	2.10235e-06	-0.423878	0.453	0.54	0.0487136
PCLAF	2.19317e-06	0.344754	0.475	0.322	0.0508179
ZFC3H1	2.20042e-06	0.295005	0.453	0.301	0.0509858
LSM4	2.45794e-06	0.371625	0.667	0.537	0.0569529
RFLNB	2.46247e-06	0.306886	0.773	0.608	0.0570578
OSBPL8	2.50832e-06	-0.49448	0.584	0.671	0.0581202
NELL2	2.6312e-06	-0.286058	0.067	0.167	0.0609676
SH3BGRL	2.70937e-06	0.271441	0.599	0.454	0.0627788
PLEKHO1	2.79009e-06	-0.587414	0.365	0.461	0.0646492
ITPKB	2.91591e-06	-0.380861	0.192	0.309	0.0675646
TMC8	3.03288e-06	-0.327916	0.357	0.489	0.0702748
SSR4	3.03357e-06	-0.289017	0.847	0.869	0.0702908
UBE2L6	3.42041e-06	0.25454	0.525	0.375	0.0792543
HVCN1	3.48278e-06	-0.348719	0.057	0.149	0.0806996
CHD7	4.29777e-06	-0.412746	0.261	0.382	0.0995836
SLFN5	4.44254e-06	0.264375	0.823	0.721	0.102938
UXT	4.48674e-06	0.271352	0.805	0.68	0.103962
OXCT1	4.54413e-06	0.250066	0.342	0.21	0.105292
PTP4A1	5.68713e-06	0.255763	0.507	0.355	0.131776
TPP2	6.20073e-06	-0.394629	0.337	0.454	0.143677
C1orf162	6.28049e-06	0.320821	0.453	0.314	0.145525
DKC1	6.37668e-06	-0.375976	0.261	0.373	0.147754
KLHL6	6.42244e-06	-0.465591	0.163	0.274	0.148814
RAB11FIP1	6.49215e-06	0.256747	0.759	0.603	0.15043
HIF1A	6.52953e-06	0.342605	0.525	0.397	0.151296
NAMPT	6.56825e-06	0.313799	0.547	0.404	0.152193
ZFP36L1	6.58174e-06	-0.396127	0.645	0.704	0.152505
SCAMP2	6.71474e-06	-0.332606	0.31	0.419	0.155587
IER2	6.95084e-06	0.396089	0.805	0.688	0.161058
CDC25B	7.13215e-06	-0.356958	0.296	0.41	0.165259
HNRNPD	7.40901e-06	-0.265511	0.717	0.768	0.171674
SELENOS	8.96395e-06	-0.402746	0.377	0.491	0.207704
KHSRP	9.58811e-06	-0.308001	0.234	0.358	0.222166
DDB2	9.65372e-06	0.302057	0.401	0.276	0.223686
THUMPD3-AS1	1.07561e-05	-0.352233	0.266	0.375	0.249231
ITGB1	1.10712e-05	-0.67293	0.296	0.392	0.256531
CDK13	1.12436e-05	-0.416201	0.441	0.529	0.260525
FLCN	1.1949e-05	-0.310535	0.121	0.228	0.27687
GBP5	1.21021e-05	0.357055	0.729	0.627	0.280417
NUDT1	1.22503e-05	0.299505	0.468	0.333	0.283852
KLHL24	1.2356e-05	-0.342795	0.256	0.377	0.286302
YPEL3	1.24501e-05	-0.417954	0.473	0.561	0.288481
FBXL3	1.30125e-05	-0.360538	0.148	0.254	0.301513
FERMT3	1.36112e-05	-0.3243	0.424	0.52	0.315386
NBDY	1.51318e-05	0.319159	0.658	0.537	0.35062
NDUFA6	1.52648e-05	0.300282	0.567	0.46	0.353701
FAM214A	1.54268e-05	-0.368619	0.131	0.23	0.357455
IDS	1.54764e-05	-0.598316	0.362	0.449	0.358603
RAB5IF	1.56037e-05	-0.352982	0.323	0.428	0.361553
MAT2B	1.56505e-05	-0.316352	0.278	0.393	0.362638
HLA-DRB5	1.60463e-05	-0.271918	0.032	0.107	0.371809
PREX1	1.68448e-05	-0.263235	0.18	0.298	0.390312
HMMR	1.7782e-05	0.270891	0.192	0.097	0.412026
TPX2	1.84332e-05	0.33092	0.266	0.158	0.427115
SPPL3	1.84473e-05	-0.303191	0.143	0.248	0.427442
CD52	1.87459e-05	-0.277811	0.963	0.961	0.434361
UBTF	1.89952e-05	-0.465312	0.451	0.533	0.440137
MYDGF	1.91869e-05	-0.342921	0.406	0.513	0.44458
TMEM256	1.9516e-05	0.27568	0.554	0.419	0.452206
CST7	1.95967e-05	-0.380305	0.525	0.594	0.454075
DDX24	1.98816e-05	-0.389772	0.724	0.754	0.460677
CCDC167	2.01968e-05	0.291572	0.527	0.382	0.46798
PGM2L1	2.07182e-05	-0.401623	0.091	0.182	0.480062
LSM5	2.11968e-05	0.292174	0.608	0.467	0.491152
S1PR1	2.15443e-05	-0.457317	0.32	0.414	0.499203
SAFB2	2.20542e-05	-0.343061	0.337	0.443	0.511019
EIF5A	2.22846e-05	-0.301351	0.803	0.803	0.516357
ODC1	2.23726e-05	-0.299029	0.271	0.395	0.518396
ARHGAP45	2.46158e-05	-0.339078	0.493	0.57	0.570374
HOPX	2.58721e-05	-0.424663	0.165	0.281	0.599483
PRDM1	2.59134e-05	0.340649	0.377	0.254	0.60044
EIF3J	2.64798e-05	-0.33068	0.517	0.599	0.613563
LTA	2.66836e-05	0.29312	0.256	0.147	0.618285
MLXIP	2.71986e-05	-0.536256	0.239	0.335	0.630218
SIAH2	2.73558e-05	0.307643	0.426	0.309	0.633861
BRI3	2.80065e-05	-0.356883	0.505	0.588	0.648939
CBLL1	2.80161e-05	-0.310633	0.18	0.285	0.64916
SYAP1	2.83101e-05	0.26679	0.525	0.395	0.655974
UBE2R2	2.87182e-05	-0.343146	0.333	0.434	0.665429
SUMO2	2.91004e-05	-0.268091	0.872	0.873	0.674285
SETD5	2.97866e-05	-0.387337	0.246	0.344	0.690186
ZYX	2.99471e-05	-0.274632	0.313	0.43	0.693904
CDKN3	3.00121e-05	0.271662	0.222	0.123	0.695409
ATF7IP2	3.07779e-05	0.298465	0.377	0.243	0.713155
DDX17	3.09767e-05	-0.356717	0.756	0.798	0.717762
MCL1	3.30592e-05	0.265667	0.65	0.535	0.766016
WAC	3.87594e-05	-0.335361	0.603	0.653	0.898095
RSRP1	3.89238e-05	-0.371146	0.557	0.634	0.901904
CBX5	3.9276e-05	0.314568	0.512	0.39	0.910064
DDX39A	4.02003e-05	-0.337301	0.328	0.425	0.93148
XBP1	4.13294e-05	-0.320546	0.621	0.686	0.957644
RTKN2	4.28589e-05	-0.484574	0.106	0.199	0.993085
AKAP9	4.30054e-05	-0.393603	0.559	0.621	0.996477
UTP25	4.49699e-05	-0.250759	0.074	0.16	1
PIK3CD	4.51305e-05	-0.360034	0.318	0.417	1
TYMS	4.62033e-05	0.363705	0.404	0.27	1
DGKA	4.93551e-05	-0.320935	0.372	0.467	1
KAT6A	4.9511e-05	-0.431426	0.362	0.46	1
IL10RA	5.33525e-05	-0.341692	0.271	0.381	1
MGST3	5.8101e-05	-0.321288	0.401	0.489	1
FAM107B	5.81964e-05	-0.385176	0.692	0.719	1
ATP8B2	5.8572e-05	-0.349196	0.153	0.248	1
NIFK	6.02812e-05	-0.395848	0.333	0.438	1
PCBP1	6.08993e-05	-0.276345	0.837	0.838	1
KCMF1	6.45001e-05	-0.292494	0.271	0.379	1
KDM6B	6.54237e-05	-0.311869	0.145	0.25	1
AC025164.1	6.66331e-05	0.257822	0.229	0.131	1
GIMAP4	6.68156e-05	-0.378935	0.483	0.57	1
P4HB	6.69592e-05	-0.302438	0.594	0.643	1
STMN1	6.71801e-05	0.39066	0.539	0.425	1
RCAN3	6.72126e-05	-0.316189	0.517	0.579	1
ATM	6.88545e-05	0.253624	0.798	0.673	1
SMIM10L1	6.99696e-05	0.258026	0.352	0.235	1
POLR2A	7.09031e-05	-0.439909	0.367	0.449	1
KDM7A	7.1209e-05	-0.407657	0.101	0.186	1
CITED4	7.25613e-05	0.260314	0.219	0.125	1
GRAMD1A	7.30396e-05	-0.300399	0.249	0.344	1
TIPARP	7.50457e-05	0.264518	0.586	0.443	1
IP6K1	7.89008e-05	-0.25257	0.143	0.244	1
CAMK4	7.90617e-05	-0.431131	0.461	0.526	1
GARS	8.196e-05	-0.343915	0.414	0.511	1
FKBP11	8.69131e-05	-0.347797	0.244	0.338	1
DNAJB9	9.06192e-05	-0.404599	0.276	0.368	1
MAP2K7	9.4351e-05	-0.258813	0.249	0.357	1
ARID1B	9.75161e-05	-0.437193	0.493	0.546	1
RETREG2	9.94451e-05	-0.26411	0.15	0.244	1
POLG	0.000101094	-0.307863	0.123	0.213	1
ESYT1	0.000101855	-0.315536	0.35	0.447	1
GIMAP1	0.000106145	-0.357232	0.355	0.447	1
ITGB7	0.000107787	-0.362901	0.488	0.542	1
CNOT6L	0.000108323	-0.389842	0.382	0.467	1
MED15	0.000108628	-0.283193	0.286	0.397	1
AC044849.1	0.00010892	0.270775	0.217	0.129	1
WARS	0.000110026	-0.350641	0.362	0.445	1
NDUFS6	0.000111912	0.255757	0.751	0.618	1
EP300	0.00011392	-0.317942	0.392	0.487	1
HSF1	0.000116483	-0.256728	0.163	0.265	1
JAK1	0.000125169	-0.312775	0.727	0.778	1
LCK	0.000131018	-0.263039	0.793	0.798	1
GNL3	0.000131273	-0.295554	0.261	0.36	1
ANKH	0.000133782	-0.397032	0.291	0.386	1
CASP8	0.000139585	-0.36692	0.424	0.515	1
TMC6	0.00014448	-0.295881	0.362	0.456	1
PSMB9	0.000148815	0.301347	0.675	0.605	1
SEC62	0.000154744	-0.383916	0.557	0.619	1
G6PD	0.000158575	-0.280408	0.227	0.325	1
S100A4	0.000162725	-0.342256	0.921	0.904	1
ERBIN	0.000166333	-0.375703	0.313	0.401	1
ARHGAP35	0.000169528	-0.265693	0.076	0.154	1
ATF6B	0.000172314	-0.298746	0.224	0.316	1
STK4	0.000172686	-0.325498	0.771	0.783	1
BRD4	0.000186685	-0.372209	0.579	0.629	1
HNRNPF	0.000186828	-0.27279	0.724	0.75	1
TMPO	0.000187443	0.27882	0.532	0.399	1
NOTCH1	0.000189913	-0.359131	0.103	0.182	1
CDC14A	0.000193854	-0.322946	0.217	0.307	1
TNRC6B	0.000196821	-0.322959	0.596	0.64	1
USP22	0.000240377	-0.257633	0.333	0.432	1
YARS	0.000240377	-0.285626	0.384	0.467	1
MARCKSL1	0.000245195	-0.328661	0.131	0.217	1
RAN	0.000261271	-0.268981	0.803	0.816	1
FNIP1	0.000261372	-0.253785	0.365	0.471	1
MAZ	0.000270561	-0.298564	0.478	0.542	1
CYTIP	0.000283775	-0.276903	0.677	0.711	1
NFATC2IP	0.000284373	-0.397874	0.397	0.474	1
YY1	0.000287611	-0.319935	0.606	0.662	1
MSI2	0.000291779	0.26715	0.618	0.5	1
IL32	0.000301029	-0.289897	0.98	0.965	1
SRPRA	0.000304742	-0.32668	0.303	0.395	1
RHEB	0.000305542	-0.299339	0.335	0.419	1
NOL8	0.000305949	-0.34008	0.234	0.322	1
NFATC3	0.000311298	-0.313873	0.542	0.603	1
SAMD1	0.000316607	-0.511859	0.236	0.311	1
LDLRAP1	0.000322505	-0.260475	0.113	0.193	1
XIST	0.000346514	-0.269887	0.791	0.844	1
CTDSP1	0.000348529	-0.252144	0.2	0.29	1
HSP90B1	0.000352018	-0.277827	0.658	0.702	1
SNHG8	0.000358609	0.256103	0.65	0.533	1
HIST1H1B	0.00037059	0.316751	0.153	0.079	1
CCPG1	0.000374248	-0.311558	0.244	0.331	1
MAT2A	0.000416494	-0.286929	0.345	0.449	1
HSPA5	0.000420206	-0.253005	0.658	0.73	1
DAZAP2	0.000421199	-0.333752	0.608	0.669	1
SNRPG	0.000444975	-0.323873	0.709	0.737	1
MBP	0.000456573	-0.533661	0.567	0.625	1
DDX18	0.000461187	-0.252463	0.547	0.608	1
CLTA	0.000509326	-0.252111	0.692	0.732	1
KMT2A	0.000509557	-0.282626	0.549	0.612	1
ATP6V1G1	0.000510432	-0.267958	0.732	0.746	1
TRAM1	0.000512638	-0.335873	0.554	0.594	1
CYTH1	0.000514634	-0.328487	0.47	0.531	1
ELK3	0.000524642	-0.333804	0.187	0.267	1
TXNIP	0.00052867	-0.299068	0.645	0.73	1
CAND1	0.00053604	-0.271011	0.34	0.423	1
TBCC	0.000565194	-0.285567	0.214	0.307	1
DYNLL1	0.000576131	-0.310814	0.759	0.783	1
ZNF335	0.000591725	-0.279614	0.14	0.221	1
RAC1	0.00059243	-0.281748	0.7	0.717	1
DYNC1H1	0.000604416	-0.351004	0.537	0.601	1
MYADM	0.000606508	-0.456977	0.232	0.309	1
TAGLN2	0.000620612	-0.263876	0.687	0.713	1
TXN	0.000632357	-0.263357	0.892	0.869	1
BRD7	0.000664426	-0.343083	0.463	0.529	1
SEC61A1	0.000668522	-0.274176	0.32	0.412	1
KNL1	0.000685696	0.256117	0.175	0.101	1
RABEP1	0.000693061	-0.32549	0.202	0.281	1
ANKRD44	0.000705938	-0.268289	0.502	0.568	1
DEGS1	0.000733076	-0.299398	0.288	0.371	1
H1FX	0.000762281	-0.283941	0.574	0.629	1
KMT2E	0.00076395	-0.368754	0.554	0.618	1
TKT	0.000767532	-0.287626	0.793	0.763	1
MLLT6	0.000816422	-0.293084	0.369	0.449	1
HNRNPL	0.000831471	-0.288038	0.362	0.43	1
SELL	0.000848883	-0.255921	0.655	0.7	1
GOLGB1	0.000882227	-0.30745	0.534	0.583	1
ARRDC2	0.00090069	-0.334738	0.163	0.239	1
RB1CC1	0.000926482	-0.272797	0.498	0.574	1
CREBRF	0.000938513	-0.283772	0.69	0.71	1
TNFRSF25	0.00102067	-0.395445	0.229	0.3	1
TNRC6C	0.0011071	-0.29203	0.195	0.27	1
UBE2I	0.0011181	-0.251304	0.613	0.664	1
OSTC	0.00115286	-0.268729	0.589	0.61	1
COPB1	0.00116488	-0.259339	0.441	0.5	1
SELENOT	0.00117566	-0.262695	0.355	0.428	1
PLEC	0.00117576	-0.318979	0.264	0.347	1
EIF2S2	0.00118981	-0.250636	0.764	0.783	1
SIRT7	0.00120612	-0.253481	0.195	0.272	1
WIPF2	0.00124952	-0.313807	0.155	0.23	1
HM13	0.00126927	-0.292103	0.488	0.531	1
TMED2	0.00131373	-0.279316	0.409	0.487	1
PTCD3	0.00132386	-0.336977	0.305	0.369	1
KRCC1	0.00133048	-0.299105	0.283	0.358	1
SLC1A5	0.0013376	-0.273795	0.264	0.346	1
UBE2C	0.00143124	0.250198	0.165	0.096	1
MIDN	0.00147354	-0.319431	0.232	0.312	1
EWSR1	0.00150054	-0.263975	0.608	0.653	1
CIRBP	0.00157657	-0.317672	0.601	0.627	1
ASH1L	0.00162206	-0.256621	0.433	0.507	1
ZNF146	0.00168607	-0.329303	0.155	0.226	1
ERLEC1	0.001713	-0.317802	0.273	0.347	1
UBAP2L	0.00172766	-0.280241	0.278	0.351	1
TBL1XR1	0.00178665	-0.250078	0.446	0.513	1
TMEM223	0.0017968	-0.278397	0.177	0.248	1
DNAJA1	0.00182639	-0.28794	0.574	0.616	1
ZNF26	0.00183132	-0.304181	0.172	0.241	1
TSC22D4	0.0018932	-0.254345	0.31	0.39	1
GRK6	0.00192851	-0.264462	0.298	0.381	1
RPL7L1	0.00194949	-0.276654	0.379	0.45	1
CCT6A	0.00201161	-0.287383	0.515	0.566	1
MID1IP1	0.00201164	-0.30917	0.219	0.285	1
CSNK1A1	0.00201697	-0.25981	0.653	0.68	1
HELZ	0.00201779	-0.310901	0.377	0.434	1
AKNA	0.00206603	-0.252565	0.387	0.454	1
TBC1D15	0.00211091	-0.268703	0.266	0.34	1
DDX6	0.0021236	-0.272297	0.606	0.643	1
GCC2	0.00217215	-0.34219	0.463	0.522	1
RAB29	0.00217529	-0.334337	0.308	0.382	1
RNF216	0.00220005	-0.309589	0.264	0.327	1
SBNO1	0.00226224	-0.256766	0.342	0.417	1
RBM23	0.00227421	-0.315536	0.278	0.344	1
TMEM173	0.00233775	-0.27901	0.411	0.469	1
LRRC8C	0.00236787	-0.34094	0.259	0.325	1
ZC3H8	0.00236928	-0.340058	0.219	0.289	1
STK10	0.00240889	-0.279494	0.512	0.553	1
GPX4	0.00252242	-0.250594	0.788	0.776	1
DDB1	0.00255993	-0.285384	0.335	0.399	1
ALG2	0.00277622	-0.28555	0.135	0.199	1
TGFB1	0.00278639	-0.332951	0.616	0.64	1
PPP1R14B	0.00284687	-0.350359	0.591	0.651	1
METRNL	0.00287267	-0.369089	0.096	0.156	1
GIMAP6	0.00312863	-0.263011	0.182	0.248	1
RBMX	0.00313257	-0.288934	0.512	0.561	1
KANSL1	0.00317509	-0.321453	0.421	0.478	1
PLEKHA2	0.00330938	-0.277496	0.328	0.39	1
UPF2	0.00335266	-0.293314	0.31	0.373	1
ANP32E	0.00336387	0.287903	0.552	0.476	1
KDM5A	0.00338689	-0.306756	0.517	0.564	1
PIM2	0.00348072	-0.293455	0.286	0.355	1
YLPM1	0.00349264	-0.256285	0.303	0.373	1
AC058791.1	0.00362362	-0.290997	0.227	0.296	1
RPN1	0.00365866	-0.262225	0.281	0.347	1
PDIA6	0.00379531	-0.29657	0.544	0.59	1
MANF	0.00386405	-0.335261	0.424	0.474	1
ANXA1	0.00403218	-0.445607	0.446	0.485	1
SLC2A3	0.00411494	0.396983	0.554	0.48	1
NASP	0.00416717	-0.280395	0.569	0.61	1
CHD4	0.0041707	-0.251358	0.603	0.621	1
PRMT2	0.00418585	-0.495745	0.438	0.471	1
SELENOF	0.00418758	-0.28375	0.473	0.529	1
SEC11C	0.00435816	-0.357767	0.453	0.483	1
DUSP2	0.00443659	0.286443	0.313	0.241	1
NUSAP1	0.00446314	0.272114	0.239	0.169	1
IL21R	0.00475418	-0.257823	0.099	0.154	1
SLIRP	0.00485044	-0.25028	0.399	0.454	1
MRFAP1L1	0.00490615	-0.34619	0.236	0.298	1
GOLGA4	0.00497623	-0.303163	0.581	0.638	1
MORC3	0.0049824	-0.343292	0.217	0.278	1
MAGED2	0.0051674	-0.282467	0.2	0.261	1
ATP6V1E1	0.00525649	-0.270658	0.377	0.428	1
MACF1	0.00534922	-0.263523	0.727	0.711	1
KLF13	0.0053839	-0.271605	0.616	0.647	1
C16orf54	0.00553102	-0.374713	0.232	0.29	1
CTR9	0.00574848	-0.285615	0.296	0.362	1
WDR82	0.00584279	-0.308317	0.426	0.489	1
CHMP7	0.00594342	-0.271153	0.182	0.243	1
RHOG	0.00596744	-0.275995	0.507	0.544	1
DYRK2	0.00606238	-0.339781	0.357	0.419	1
TTC3	0.00611362	-0.326668	0.542	0.588	1
ITGA5	0.00640724	-0.257985	0.069	0.118	1
PRPF40A	0.00642999	-0.256038	0.714	0.719	1
SPATA13	0.00690787	-0.294359	0.281	0.34	1
RBM6	0.00698159	-0.280094	0.342	0.399	1
TESPA1	0.00711656	-0.272962	0.357	0.419	1
AAK1	0.00727338	-0.314382	0.712	0.724	1
RALGDS	0.00738566	-0.258921	0.182	0.243	1
RBM5	0.00760839	-0.277194	0.392	0.445	1
BPTF	0.00782201	-0.300468	0.69	0.695	1
ZNF12	0.00804405	-0.255166	0.121	0.175	1
PLK3	0.0081357	-0.275143	0.288	0.342	1
RBM8A	0.00819183	-0.256052	0.603	0.642	1
BCL11B	0.00849666	-0.476886	0.485	0.498	1
PHF23	0.00857331	-0.257487	0.133	0.188	1
PPIG	0.00872504	-0.259911	0.586	0.616	1
RICTOR	0.00875329	-0.267502	0.268	0.324	1
EIF1B	0.00924433	-0.27075	0.419	0.474	1
SAFB	0.00984691	-0.271582	0.325	0.381	1
PDCD4	0.0101095	-0.405282	0.431	0.474	1
PDE4DIP	0.0102867	-0.268022	0.113	0.169	1
SORL1	0.010408	-0.46834	0.372	0.404	1
PHGDH	0.0104582	-0.320787	0.325	0.384	1
MIR4435-2HG	0.0108947	-0.286366	0.33	0.397	1
TMEM204	0.0110496	-0.26808	0.135	0.188	1
ZNFX1	0.0111402	-0.335953	0.249	0.307	1
RORA	0.0113492	-0.374467	0.362	0.406	1
VEZF1	0.0116776	-0.264431	0.204	0.261	1
RBBP4	0.0118049	-0.255218	0.52	0.537	1
E2F3	0.0122186	-0.266061	0.2	0.257	1
ARCN1	0.0129764	-0.299834	0.35	0.397	1
RTF1	0.0130877	-0.269576	0.498	0.537	1
PPP1R12A	0.0139227	-0.291327	0.571	0.612	1
ZNF276	0.0139652	-0.271771	0.207	0.263	1
GTF2I	0.0140997	-0.288529	0.495	0.524	1
MAGOH	0.0148814	-0.252574	0.441	0.491	1
TCF7	0.0165708	-0.394548	0.5	0.522	1
XIAP	0.0166445	-0.321443	0.244	0.298	1
CITED2	0.0170566	-0.315545	0.259	0.316	1
SHPRH	0.0173974	-0.287298	0.187	0.239	1
ERGIC2	0.0176303	-0.286086	0.298	0.344	1
TRAF3IP3	0.0179155	-0.28144	0.749	0.735	1
PHAX	0.0184607	-0.276104	0.283	0.331	1
LIMS1	0.0185179	-0.285879	0.347	0.397	1
GCLM	0.0185182	-0.281196	0.283	0.329	1
LBH	0.0185901	-0.345084	0.416	0.447	1
AKIRIN1	0.0192171	-0.341462	0.387	0.423	1
FOXP1	0.0195491	-0.286485	0.648	0.658	1
PUM2	0.0198739	-0.27194	0.268	0.312	1
SPOP	0.0200441	-0.25684	0.219	0.265	1
PAFAH1B1	0.0209863	-0.272528	0.424	0.46	1
ANKRD13D	0.0212625	-0.332892	0.293	0.333	1
NFE2L2	0.0219749	-0.300973	0.369	0.414	1
ARHGEF1	0.0249408	-0.251773	0.53	0.542	1
TNFSF13B	0.0273063	-0.262896	0.064	0.101	1
RSBN1L	0.0282936	-0.31643	0.357	0.403	1
RBPJ	0.0288477	-0.301067	0.424	0.458	1
CHD1	0.0310427	-0.259691	0.446	0.469	1
FLT3LG	0.035712	-0.266409	0.401	0.43	1
ZBTB1	0.0373122	-0.280797	0.394	0.414	1
STK38	0.0374937	-0.279496	0.246	0.287	1
PTPN7	0.0405127	-0.27353	0.51	0.522	1
MGAT4A	0.0409579	-0.301562	0.335	0.371	1
MCM7	0.0436455	-0.25503	0.232	0.278	1
LGALS3	0.0443065	-0.362189	0.305	0.336	1
LPXN	0.0444008	-0.25102	0.429	0.46	1
CUL5	0.0447963	-0.258353	0.288	0.327	1
TNFAIP8L1	0.0494678	-0.266303	0.155	0.191	1
MED13	0.0496317	-0.326613	0.296	0.324	1

## Sheet: CFSEmed
Gene	p_val	avg_log2FC	pct.1	pct.2	p_val_adj
RPS11	4.67872e-97	0.826651	0.995	0.99	1.08411e-92
POLR2J3.1	6.51555e-94	-1.64921	0.587	0.933	1.50972e-89
RPL27A	2.81329e-69	0.589434	0.997	0.984	6.51867e-65
S100A11	5.04878e-67	-1.50533	0.613	0.873	1.16985e-62
JUN	8.11187e-67	2.15311	0.838	0.439	1.8796e-62
RPS19	8.60116e-63	0.555552	0.999	0.997	1.99297e-58
RPS14	1.8688e-60	0.496007	0.999	0.99	4.3302e-56
IFITM1	1.74695e-57	1.13513	0.677	0.162	4.04786e-53
RPS18	2.08309e-55	0.449167	0.999	0.994	4.82673e-51
RPS6	1.66965e-51	0.486463	0.997	0.994	3.86876e-47
RPL18A	4.09973e-50	0.438872	0.998	0.997	9.49948e-46
GIMAP7	1.37891e-49	-1.47153	0.431	0.742	3.19506e-45
RPS26	1.65723e-48	-0.797054	0.878	0.975	3.83997e-44
RPS20	7.17622e-44	0.499886	0.988	0.987	1.6628e-39
RPS4X	5.43062e-43	0.422014	0.997	0.997	1.25833e-38
RPLP1	1.05469e-42	0.35093	0.999	1	2.44383e-38
CD69	2.72977e-41	1.03974	0.755	0.366	6.32514e-37
RPS16	7.51098e-41	0.389336	0.995	0.994	1.74037e-36
RBPMS	5.62274e-40	-0.498705	0.036	0.252	1.30285e-35
RPLP0	1.06537e-37	0.451003	0.997	0.987	2.46857e-33
BCL6	1.35674e-37	0.967055	0.489	0.086	3.14371e-33
RPS8	6.46243e-37	0.380962	0.997	0.987	1.49741e-32
NPM1	9.82777e-37	-0.55482	0.967	0.962	2.27719e-32
RPL35	4.00496e-36	0.428721	0.992	0.975	9.27988e-32
UBA52	8.0399e-36	0.388531	0.995	0.984	1.86293e-31
RPL13A	1.28467e-35	0.350145	0.999	0.994	2.97672e-31
RPL13	4.97992e-35	0.310675	0.999	0.997	1.1539e-30
RPS17	5.77864e-35	0.809271	0.833	0.599	1.33897e-30
PPP1R15A	6.66182e-35	0.935414	0.851	0.525	1.54361e-30
HLA-C	1.34908e-34	-0.543195	0.978	0.984	3.12595e-30
RPLP2	2.04894e-34	0.324334	0.995	0.994	4.7476e-30
RPL28	4.29483e-34	0.264729	0.999	1	9.95154e-30
HLA-B	6.01777e-34	-0.454611	0.992	0.99	1.39438e-29
FAM102A	6.94397e-34	-1.07401	0.323	0.605	1.60899e-29
MT-ND2	1.65331e-32	-0.590238	0.989	0.99	3.83089e-28
RPL12	4.59894e-32	0.374158	0.997	0.99	1.06562e-27
RPL29	4.61209e-32	0.338348	0.995	0.99	1.06867e-27
KLF2	1.56825e-31	-1.14918	0.394	0.64	3.63379e-27
RPL37A	1.8095e-31	0.349094	0.995	0.994	4.19278e-27
FTL	3.70866e-30	-0.538301	0.99	0.987	8.59335e-26
CCNL1	5.27632e-30	0.732346	0.913	0.736	1.22258e-25
ZFP36L2	9.35504e-30	-0.929271	0.636	0.806	2.16766e-25
PHPT1	1.33349e-29	0.832134	0.727	0.439	3.08983e-25
B2M	1.89866e-29	-0.311136	0.998	0.997	4.39939e-25
FOS	2.06725e-29	1.28407	0.468	0.121	4.79002e-25
CTSL	2.21801e-29	-0.664505	0.02	0.162	5.13936e-25
RPS21	2.32642e-29	-0.383471	0.993	0.987	5.39055e-25
MT-ND6	5.72206e-29	-0.815442	0.598	0.793	1.32586e-24
RPL7	8.19011e-29	0.381508	0.993	0.978	1.89773e-24
IRF1	5.18811e-28	0.819971	0.94	0.72	1.20214e-23
PASK	1.45313e-27	-1.22186	0.16	0.395	3.36704e-23
RPS3A	1.58336e-27	0.306018	0.997	0.997	3.66881e-23
MIF	2.32437e-27	0.697474	0.681	0.382	5.3858e-23
SMURF2	4.82779e-27	-1.01799	0.107	0.318	1.11865e-22
ABRACL	2.29397e-26	-0.704409	0.651	0.803	5.31535e-22
BCL9L	3.64055e-26	-1.14572	0.173	0.401	8.43551e-22
RPL8	1.49309e-25	0.313914	0.995	0.99	3.45964e-21
RNF213	2.3147e-25	-0.845983	0.728	0.841	5.36339e-21
RPS27L	2.84473e-25	0.668291	0.831	0.621	6.59152e-21
TNFRSF18	6.09163e-25	0.882042	0.662	0.347	1.41149e-20
RPL10	7.56433e-25	0.293562	0.999	0.99	1.75273e-20
TNFSF8	8.35533e-25	0.647677	0.422	0.108	1.93601e-20
LIMD2	1.32505e-24	-0.671661	0.73	0.828	3.07027e-20
RPL19	7.2192e-24	0.293774	0.998	0.994	1.67276e-19
VMP1	1.17401e-23	0.841352	0.706	0.42	2.7203e-19
RPL18	1.26426e-23	0.278948	0.999	0.99	2.92942e-19
AC245297.3	1.45629e-23	-0.980202	0.365	0.58	3.37438e-19
RPS2	5.42966e-23	0.305683	0.999	0.997	1.25811e-18
RPSA	1.37564e-22	0.305844	0.997	0.994	3.18749e-18
FOSB	2.5392e-22	1.03573	0.428	0.134	5.88357e-18
ZBTB10	4.81814e-22	0.629443	0.487	0.191	1.11641e-17
ATF4	7.00542e-22	-0.652572	0.693	0.818	1.62322e-17
MT-CYB	9.20114e-22	0.32996	0.997	1	2.132e-17
PHLDA1	1.19581e-21	0.833122	0.608	0.309	2.77082e-17
NEIL1	1.82683e-21	0.497075	0.287	0.029	4.23295e-17
NAMPT	1.96861e-21	0.666802	0.632	0.344	4.56146e-17
NR4A2	2.0737e-21	0.687385	0.425	0.134	4.80497e-17
TPT1	2.96423e-21	0.260142	0.999	0.994	6.86841e-17
HEBP2	5.5594e-21	0.539145	0.485	0.197	1.28817e-16
RPL11	7.01866e-21	0.25939	0.996	0.997	1.62629e-16
MZT2B	8.07808e-21	0.458532	0.928	0.831	1.87177e-16
SKIL	4.99224e-20	-0.916511	0.077	0.239	1.15675e-15
ISG15	7.09577e-20	1.19049	0.752	0.586	1.64416e-15
AC007952.4	1.24405e-19	0.745558	0.384	0.118	2.88259e-15
AC004687.1	1.44716e-19	-0.908382	0.324	0.506	3.3532e-15
MDM2	1.65891e-19	0.685423	0.542	0.264	3.84387e-15
RPL21	3.84727e-19	0.271715	0.994	0.994	8.91451e-15
AC245014.3	4.80303e-19	0.628438	0.304	0.057	1.11291e-14
TNFRSF4	7.89836e-19	0.783023	0.541	0.255	1.83013e-14
MT-CO1	1.09106e-18	0.320474	0.999	1	2.52808e-14
TOMM7	1.36441e-18	0.37053	0.971	0.93	3.16148e-14
REL	2.41012e-18	0.579088	0.68	0.408	5.5845e-14
CCNI	2.54813e-18	-0.528792	0.85	0.911	5.90426e-14
CYSLTR1	4.32713e-18	0.514455	0.568	0.274	1.00264e-13
RPS9	5.89223e-18	0.270427	0.997	0.994	1.36529e-13
NCL	7.13693e-18	-0.555125	0.821	0.876	1.6537e-13
POLR2J2	7.94335e-18	-0.321782	0.047	0.182	1.84055e-13
CRIP1	1.3956e-17	0.494857	0.495	0.229	3.23374e-13
PTGER4	1.75655e-17	0.646437	0.53	0.271	4.07011e-13
NFKBIZ	2.27159e-17	0.529123	0.549	0.277	5.2635e-13
ARL4C	4.56598e-17	0.417361	0.965	0.901	1.05798e-12
PTMA	5.36489e-17	-0.389255	0.982	0.99	1.2431e-12
IL7R	6.02681e-17	-1.27039	0.509	0.643	1.39647e-12
AC004951.1	6.83412e-17	-0.509078	0.158	0.344	1.58353e-12
PCNA	7.14259e-17	0.497282	0.549	0.271	1.65501e-12
ZMAT3	1.00684e-16	0.549134	0.495	0.217	2.33294e-12
APOBEC3H	1.12996e-16	0.427511	0.311	0.076	2.61822e-12
HIF1A	1.92111e-16	0.476304	0.63	0.363	4.45141e-12
GIMAP4	2.13477e-16	-0.627037	0.441	0.611	4.94647e-12
SLC39A10	2.19627e-16	0.495838	0.43	0.172	5.08898e-12
FHIT	2.47853e-16	0.499553	0.524	0.271	5.74299e-12
PRKX	8.67395e-16	0.52972	0.738	0.503	2.00984e-11
MT2A	8.76311e-16	0.599565	0.693	0.462	2.0305e-11
IL18R1	9.54295e-16	0.438512	0.371	0.134	2.2112e-11
SNHG7	9.65053e-16	-0.650301	0.369	0.535	2.23612e-11
DDIT4	1.29945e-15	0.543878	0.492	0.239	3.01095e-11
SELL	1.6835e-15	-0.726662	0.474	0.618	3.90085e-11
SEC61G	2.1811e-15	-0.566604	0.632	0.726	5.05382e-11
AC004556.1	2.87609e-15	0.253521	0.179	0.003	6.66418e-11
IKZF1	3.17439e-15	-0.636837	0.666	0.771	7.35537e-11
AC103591.3	3.50799e-15	0.451775	0.248	0.048	8.12836e-11
STK4	3.60049e-15	-0.50295	0.766	0.834	8.3427e-11
SF1	3.69799e-15	-0.532148	0.668	0.783	8.56861e-11
RPS5	3.8005e-15	0.256347	0.995	0.984	8.80614e-11
MTRNR2L12	4.34147e-15	1.12679	0.319	0.108	1.00596e-10
RPS10	4.49461e-15	-0.313717	0.946	0.955	1.04145e-10
PIK3IP1	4.84825e-15	-0.669689	0.411	0.573	1.12339e-10
GSTP1	8.55229e-15	0.390462	0.787	0.634	1.98165e-10
DUSP1	9.13589e-15	0.541756	0.378	0.146	2.11688e-10
PLCG2	1.18493e-14	0.558336	0.339	0.115	2.7456e-10
GBP5	1.18754e-14	0.525252	0.826	0.621	2.75164e-10
SERINC5	1.37677e-14	-0.789219	0.215	0.379	3.1901e-10
TTN	1.4745e-14	0.555032	0.475	0.226	3.41656e-10
BRD2	1.54475e-14	-0.584162	0.58	0.723	3.57934e-10
MTSS1	1.93805e-14	0.288959	0.248	0.048	4.49067e-10
UTS2	2.00052e-14	0.250992	0.175	0.006	4.6354e-10
IRF8	2.08417e-14	0.356011	0.234	0.041	4.82922e-10
SFPQ	2.20347e-14	-0.524803	0.762	0.876	5.10567e-10
AES	2.58572e-14	-0.449022	0.848	0.885	5.99137e-10
NUCB2	3.20287e-14	0.492567	0.721	0.51	7.42137e-10
DPP4	3.73269e-14	0.482361	0.712	0.475	8.64902e-10
ARHGDIB	3.79484e-14	-0.382126	0.914	0.936	8.79303e-10
BCL11B	4.41385e-14	-0.771072	0.532	0.666	1.02273e-09
TCEA3	5.33795e-14	0.320697	0.266	0.064	1.23686e-09
SERTAD2	5.37364e-14	0.413866	0.412	0.172	1.24513e-09
HSP90AB1	6.49396e-14	-0.416451	0.893	0.914	1.50472e-09
UBXN10-AS1	6.49805e-14	0.37304	0.275	0.073	1.50566e-09
CALM3	6.51725e-14	0.468589	0.77	0.611	1.51011e-09
ST8SIA1	9.17536e-14	-0.291815	0.026	0.118	2.12602e-09
EGR1	1.10891e-13	0.710988	0.292	0.089	2.56946e-09
PAG1	1.61278e-13	-0.590685	0.409	0.557	3.73697e-09
CD38	1.66063e-13	0.41854	0.605	0.385	3.84784e-09
ATP5F1E	1.72733e-13	0.278172	0.977	0.952	4.0024e-09
CAMK4	1.83502e-13	-0.619147	0.423	0.57	4.25192e-09
S1PR4	2.07092e-13	-0.55888	0.547	0.685	4.79852e-09
ANKRD12	2.09196e-13	-0.640818	0.829	0.876	4.84728e-09
SRSF3	2.23664e-13	-0.514866	0.674	0.787	5.18252e-09
GZMM	2.26396e-13	0.463944	0.529	0.306	5.24582e-09
PPIA	2.53342e-13	-0.370822	0.952	0.955	5.8702e-09
EMB	2.701e-13	-0.577048	0.57	0.688	6.25849e-09
PLAC8	2.75635e-13	0.450066	0.655	0.436	6.38674e-09
RAMP1	2.89844e-13	0.426729	0.286	0.086	6.71598e-09
CSRNP1	3.01353e-13	0.528451	0.48	0.255	6.98264e-09
CHI3L2	3.13147e-13	0.279345	0.186	0.019	7.25594e-09
IFITM2	3.27747e-13	0.423053	0.895	0.697	7.59423e-09
SRSF2	3.34763e-13	-0.539516	0.488	0.631	7.7568e-09
NKD1	3.52814e-13	-0.334994	0.02	0.102	8.17506e-09
KLF3	4.73852e-13	-0.609455	0.154	0.303	1.09796e-08
CCND2	5.84401e-13	0.424315	0.784	0.58	1.35411e-08
HSPA8	7.75266e-13	-0.341405	0.916	0.917	1.79637e-08
MIR155HG	9.13972e-13	0.488731	0.381	0.169	2.11776e-08
GADD45A	1.03687e-12	0.547604	0.465	0.252	2.40254e-08
DDB2	1.10881e-12	0.371548	0.508	0.283	2.56923e-08
TNRC6B	1.18263e-12	-0.639124	0.643	0.739	2.74027e-08
IDS	1.26398e-12	-0.76597	0.402	0.535	2.92877e-08
SAT1	1.39799e-12	0.785738	0.671	0.475	3.23929e-08
ACTG1	1.43128e-12	-0.431194	0.964	0.939	3.31643e-08
ZBTB7A	1.83819e-12	-0.726544	0.356	0.497	4.25926e-08
PURB	1.90225e-12	0.377223	0.445	0.22	4.4077e-08
TNF	2.05616e-12	0.680245	0.369	0.156	4.76433e-08
AEN	2.40863e-12	0.299177	0.254	0.067	5.58104e-08
C11orf71	2.99527e-12	0.268837	0.207	0.038	6.94034e-08
ARPC1B	3.48823e-12	-0.443688	0.563	0.682	8.08257e-08
EPB41	3.80216e-12	-0.752674	0.427	0.557	8.80998e-08
H2AFJ	4.02774e-12	0.3692	0.534	0.309	9.33267e-08
LPGAT1	4.69671e-12	0.391843	0.402	0.191	1.08828e-07
STK17A	4.69759e-12	-0.625001	0.614	0.72	1.08848e-07
GRK3	4.84906e-12	0.318266	0.337	0.134	1.12357e-07
MBNL1	5.2679e-12	0.363596	0.897	0.783	1.22062e-07
PHLDA3	5.72033e-12	0.287423	0.186	0.029	1.32546e-07
ZNRD1	5.97064e-12	-0.487879	0.404	0.545	1.38346e-07
CPNE1	6.20403e-12	0.397448	0.597	0.369	1.43753e-07
PCSK7	7.1066e-12	-0.521703	0.642	0.732	1.64667e-07
LPP	7.43078e-12	0.396553	0.482	0.255	1.72179e-07
FCMR	8.15102e-12	-0.503427	0.305	0.475	1.88867e-07
LSP1	8.49591e-12	-0.470358	0.631	0.726	1.96859e-07
MKI67	8.82837e-12	0.772295	0.318	0.127	2.04562e-07
IL32	9.45241e-12	-0.651015	0.939	0.892	2.19022e-07
G3BP1	1.13114e-11	-0.583505	0.422	0.548	2.62096e-07
GCC2	1.49911e-11	-0.620338	0.542	0.656	3.47359e-07
SEC61B	1.60188e-11	-0.49687	0.761	0.815	3.71171e-07
NUCKS1	1.90069e-11	0.473843	0.754	0.605	4.40409e-07
SYF2	2.26316e-11	-0.449448	0.678	0.761	5.24396e-07
CDK13	2.33079e-11	-0.574828	0.485	0.608	5.40067e-07
CASP8	3.16138e-11	-0.54728	0.411	0.557	7.32524e-07
ASPM	3.29154e-11	0.612242	0.243	0.073	7.62682e-07
C6orf48	3.30167e-11	-0.57899	0.678	0.764	7.65031e-07
RSAD2	3.44389e-11	0.326379	0.247	0.07	7.97984e-07
LIMA1	3.49018e-11	0.422624	0.555	0.328	8.08709e-07
PTPRN2	3.57867e-11	0.303044	0.211	0.051	8.29214e-07
SIAH2	3.96224e-11	0.512135	0.484	0.28	9.18091e-07
TOP2A	3.99927e-11	0.639253	0.321	0.134	9.2667e-07
RPL36AL	4.19414e-11	-0.314585	0.952	0.968	9.71825e-07
S1PR1	4.59373e-11	-0.642003	0.275	0.408	1.06441e-06
CALM1	4.9881e-11	-0.373974	0.932	0.943	1.15579e-06
STX16	5.01035e-11	0.37649	0.563	0.347	1.16095e-06
PLEKHO1	5.27355e-11	-0.630312	0.383	0.51	1.22194e-06
ATF3	5.46403e-11	0.36324	0.259	0.086	1.26607e-06
TPX2	5.5762e-11	0.453674	0.286	0.105	1.29206e-06
MBP	6.71106e-11	-0.669056	0.572	0.694	1.55502e-06
SPINT2	6.88236e-11	0.367727	0.459	0.255	1.59471e-06
TXNIP	7.12408e-11	-0.456223	0.661	0.793	1.65072e-06
PCBP1	7.35727e-11	-0.387812	0.816	0.876	1.70475e-06
IFIT3	7.96932e-11	0.583656	0.249	0.08	1.84657e-06
RPL31	8.14923e-11	0.26681	0.984	0.965	1.88826e-06
AL592183.1	8.36429e-11	0.288938	0.245	0.076	1.93809e-06
ILF3-DT	9.48655e-11	0.307856	0.375	0.169	2.19813e-06
DUSP4	1.00465e-10	0.472897	0.563	0.344	2.32789e-06
TIMP1	1.06297e-10	0.34119	0.532	0.306	2.46302e-06
CENPF	1.20658e-10	0.756411	0.323	0.143	2.79577e-06
PPFIBP1	1.22157e-10	0.376601	0.226	0.067	2.83051e-06
PHLDA2	1.2932e-10	0.283381	0.159	0.022	2.99646e-06
PMEPA1	1.42634e-10	-0.387591	0.028	0.105	3.30498e-06
CXCR4	1.55376e-10	-0.631105	0.61	0.675	3.60022e-06
C1orf162	1.83728e-10	0.384358	0.519	0.309	4.25715e-06
YY1	1.90572e-10	-0.602801	0.593	0.688	4.41575e-06
BIRC5	1.94669e-10	0.446149	0.238	0.076	4.51067e-06
C6orf226	1.96508e-10	0.286792	0.281	0.105	4.55328e-06
AHI1	2.19471e-10	0.360263	0.53	0.306	5.08536e-06
SRGN	2.22719e-10	0.322388	0.923	0.812	5.16061e-06
SKI	2.47129e-10	-0.448338	0.153	0.283	5.72623e-06
TYMS	2.81713e-10	0.399813	0.37	0.178	6.52757e-06
HMGCS1	3.42802e-10	0.289288	0.256	0.089	7.94307e-06
RCAN3	3.63597e-10	-0.521504	0.559	0.64	8.42492e-06
RAB11FIP1	3.72705e-10	0.393453	0.779	0.608	8.63594e-06
UBE2C	3.73478e-10	0.484468	0.221	0.067	8.65386e-06
PRDX6	3.91215e-10	0.313412	0.753	0.589	9.06485e-06
APOL6	4.24034e-10	0.437191	0.701	0.5	9.8253e-06
FAM118A	4.28862e-10	0.355579	0.419	0.22	9.93717e-06
CNOT6L	4.51491e-10	-0.591211	0.376	0.506	1.04615e-05
PGAP1	4.8326e-10	0.269039	0.391	0.197	1.11976e-05
CENPE	5.09097e-10	0.452173	0.234	0.08	1.17963e-05
TRIR	5.63712e-10	-0.383395	0.738	0.806	1.30618e-05
OXNAD1	6.76705e-10	0.317909	0.496	0.28	1.56799e-05
IFI44L	6.81097e-10	0.546318	0.302	0.131	1.57817e-05
PFN1	7.40354e-10	-0.386482	0.944	0.92	1.71547e-05
GADD45B	7.68907e-10	0.301049	0.355	0.166	1.78163e-05
GNG2	8.22697e-10	0.295261	0.587	0.401	1.90627e-05
SOCS3	8.40311e-10	0.39286	0.289	0.124	1.94709e-05
SCAF11	8.67046e-10	-0.446108	0.686	0.739	2.00903e-05
AC133644.2	9.26538e-10	0.309024	0.445	0.239	2.14688e-05
EIF3A	9.37013e-10	-0.378223	0.786	0.847	2.17115e-05
PABPC1	9.3968e-10	-0.310905	0.967	0.959	2.17733e-05
CORO1A	9.60766e-10	-0.395926	0.901	0.876	2.22619e-05
AC116366.1	1.12009e-09	0.287394	0.188	0.048	2.59536e-05
SELPLG	1.14108e-09	-0.46218	0.5	0.592	2.64399e-05
CCDC141	1.14242e-09	0.281355	0.215	0.064	2.64709e-05
NBDY	1.1684e-09	0.367225	0.672	0.494	2.70729e-05
DLGAP5	1.34731e-09	0.26915	0.182	0.041	3.12184e-05
CDKN3	1.43123e-09	0.363551	0.218	0.07	3.3163e-05
RFLNB	1.81655e-09	0.30658	0.759	0.589	4.20914e-05
RHOC	1.98608e-09	0.293188	0.525	0.325	4.60194e-05
CDK6	2.02271e-09	0.356625	0.737	0.535	4.68683e-05
CHRM3-AS2	2.16743e-09	0.324602	0.514	0.325	5.02215e-05
BCL2A1	2.17829e-09	0.27792	0.333	0.153	5.04731e-05
XPC	2.26307e-09	0.315997	0.444	0.242	5.24377e-05
FLNA	2.57705e-09	-0.635709	0.475	0.573	5.97128e-05
DUSP10	2.75036e-09	0.282437	0.339	0.156	6.37286e-05
SNHG8	3.04048e-09	0.341038	0.694	0.51	7.0451e-05
PRMT2	3.07505e-09	-0.625433	0.419	0.529	7.12519e-05
ARMH1	3.14655e-09	0.28092	0.309	0.134	7.29086e-05
ATP6V1G1	3.33444e-09	-0.374881	0.703	0.755	7.72623e-05
CAPG	3.34291e-09	0.325485	0.585	0.385	7.74585e-05
KLF6	3.41052e-09	0.323669	0.928	0.828	7.90252e-05
DDX17	3.46118e-09	-0.395806	0.775	0.847	8.01991e-05
TSPAN14	4.25417e-09	-0.66622	0.36	0.459	9.85733e-05
MX1	4.58349e-09	0.493503	0.498	0.325	0.000106204
RNASEH2C	5.24137e-09	0.32833	0.582	0.385	0.000121448
YWHAB	5.59738e-09	-0.418627	0.808	0.838	0.000129697
BCL2	5.62755e-09	0.333962	0.699	0.519	0.000130396
CDCA7	5.824e-09	0.302057	0.277	0.118	0.000134948
IRF7	5.83252e-09	0.304387	0.311	0.143	0.000135145
SON	5.93167e-09	-0.366111	0.851	0.882	0.000137443
SPRY1	6.21658e-09	0.277772	0.21	0.067	0.000144044
CD96	6.31874e-09	0.315648	0.826	0.678	0.000146412
EZH2	6.9663e-09	0.257561	0.378	0.191	0.000161416
BCOR	7.49961e-09	-0.589339	0.168	0.283	0.000173773
AC243960.1	8.71912e-09	0.290901	0.432	0.236	0.000202031
HMMR	9.03626e-09	0.350532	0.201	0.064	0.000209379
NFKBIA	9.51439e-09	0.48654	0.844	0.697	0.000220458
OXCT1	9.69658e-09	0.255839	0.326	0.156	0.00022468
MAT2B	9.81137e-09	-0.440494	0.299	0.42	0.000227339
UQCRH	1.07593e-08	0.265879	0.932	0.847	0.000249304
RAB5IF	1.23145e-08	-0.522265	0.306	0.414	0.00028534
ATP8B2	1.3393e-08	-0.393811	0.148	0.261	0.00031033
BRD7	1.35985e-08	-0.434029	0.496	0.592	0.000315092
SEC62	1.37855e-08	-0.512247	0.557	0.631	0.000319425
TRAF3IP3	1.4315e-08	-0.479134	0.669	0.726	0.000331693
SAMD9L	1.45796e-08	0.307423	0.455	0.268	0.000337825
FAM107B	1.50619e-08	-0.54573	0.698	0.755	0.000349
KLHL6	1.66463e-08	-0.555376	0.189	0.306	0.000385712
ACADVL	1.78199e-08	0.293985	0.622	0.439	0.000412905
PPIB	1.78506e-08	-0.428038	0.751	0.787	0.000413617
JUNB	1.96138e-08	0.427863	0.637	0.433	0.000454471
HELLS	1.98376e-08	0.343573	0.339	0.166	0.000459658
ANKH	1.98605e-08	-0.442309	0.293	0.42	0.000460188
RRAS2	2.06661e-08	0.254381	0.252	0.102	0.000478854
RASA4	2.10715e-08	-0.311008	0.111	0.217	0.000488248
U2AF1L4	2.1372e-08	0.299286	0.325	0.162	0.000495211
HIST1H1E	2.15015e-08	0.289395	0.254	0.105	0.000498212
IER2	2.28797e-08	0.509663	0.714	0.592	0.000530145
HIST1H1B	2.30584e-08	0.349275	0.175	0.048	0.000534286
CD7	2.57165e-08	0.291436	0.885	0.745	0.000595877
NFIL3	2.59851e-08	0.335657	0.455	0.274	0.000602101
CD40LG	2.95687e-08	0.345601	0.393	0.223	0.000685137
DEGS1	3.1417e-08	-0.409079	0.298	0.414	0.000727962
FRMD4B	3.44108e-08	0.408854	0.352	0.188	0.000797333
MZT2A	3.52162e-08	0.296352	0.801	0.72	0.000815994
KLF13	3.56957e-08	-0.439903	0.588	0.675	0.000827106
MCL1	3.82145e-08	0.378727	0.71	0.545	0.000885468
CCNB1	3.87563e-08	0.323261	0.161	0.041	0.000898023
YPEL5	3.97069e-08	0.390234	0.576	0.411	0.00092005
MTERF4	4.34059e-08	-0.541401	0.296	0.411	0.00100576
ZC3H8	4.68483e-08	-0.526087	0.228	0.338	0.00108552
DUSP6	4.7089e-08	0.312098	0.271	0.124	0.0010911
N4BP2	4.73588e-08	0.25173	0.485	0.299	0.00109735
STMN1	5.20556e-08	0.574342	0.485	0.338	0.00120618
STAT3	5.31244e-08	0.382526	0.727	0.57	0.00123094
MGMT	5.37606e-08	0.256224	0.408	0.229	0.00124569
LARP1	6.299e-08	-0.436053	0.447	0.548	0.00145954
STAT2	6.36166e-08	0.274859	0.283	0.131	0.00147406
SLC35F3	6.70726e-08	0.306344	0.363	0.197	0.00155414
SGO2	6.90567e-08	0.26927	0.226	0.089	0.00160011
CCNG1	6.95355e-08	0.311797	0.538	0.369	0.00161121
YPEL3	7.28236e-08	-0.456021	0.504	0.576	0.0016874
TYMP	7.3589e-08	0.36681	0.404	0.248	0.00170513
ITM2A	9.508e-08	0.280935	0.601	0.417	0.0022031
UBE2B	9.73246e-08	-0.465533	0.534	0.621	0.00225511
JAK1	9.83784e-08	-0.421598	0.689	0.755	0.00227953
LSM4	9.92975e-08	0.313565	0.62	0.446	0.00230082
STAT4	1.03769e-07	0.272436	0.6	0.411	0.00240444
KLF9	1.19656e-07	0.277352	0.555	0.379	0.00277255
SYTL3	1.23859e-07	0.278139	0.54	0.36	0.00286995
KTN1	1.30686e-07	-0.434864	0.658	0.71	0.00302812
PRDX2	1.32924e-07	0.263395	0.778	0.631	0.00307997
RAN	1.34963e-07	-0.40806	0.721	0.764	0.00312723
CORO1B	1.34988e-07	0.294967	0.754	0.564	0.00312781
LITAF	1.37708e-07	-0.424577	0.485	0.564	0.00319084
C9orf16	1.53244e-07	0.269174	0.84	0.761	0.00355082
ARHGEF1	1.57043e-07	-0.390646	0.462	0.557	0.00363885
ANKRD11	1.62081e-07	-0.455536	0.783	0.831	0.00375558
CLEC2B	1.66315e-07	0.286044	0.587	0.408	0.00385367
PNN	1.79183e-07	0.343293	0.843	0.729	0.00415184
WHAMM	1.94102e-07	0.258169	0.468	0.306	0.00449753
AC058791.1	1.99863e-07	-0.490619	0.254	0.373	0.00463102
SH3BGRL3	2.10665e-07	-0.339395	0.951	0.952	0.00488132
TNFRSF25	2.14488e-07	-0.514372	0.221	0.325	0.00496989
MYH9	2.14556e-07	-0.408082	0.628	0.697	0.00497148
CDC42SE2	2.22537e-07	-0.366	0.692	0.748	0.00515641
BST2	2.29568e-07	0.395731	0.63	0.494	0.00531932
LYAR	2.38125e-07	-0.61888	0.206	0.309	0.0055176
CCDC167	2.47082e-07	0.255665	0.479	0.309	0.00572514
DUSP2	2.5284e-07	0.450348	0.324	0.178	0.00585856
ITPKB	2.58259e-07	-0.455147	0.224	0.334	0.00598412
SSBP3	2.58728e-07	0.261937	0.492	0.325	0.00599499
NUDT1	2.72116e-07	0.297792	0.419	0.255	0.00630519
NUSAP1	2.92378e-07	0.402127	0.279	0.14	0.0067747
EIF2S2	3.07679e-07	-0.392877	0.761	0.764	0.00712923
FGFR1	3.15359e-07	0.278968	0.406	0.252	0.00730717
SIRPG	3.2356e-07	0.261187	0.349	0.194	0.00749721
RSL24D1	3.40912e-07	-0.302353	0.721	0.755	0.00789928
BAX	3.47841e-07	0.305977	0.753	0.621	0.00805982
DNAJA1	3.60252e-07	-0.344725	0.529	0.608	0.0083474
KMT2A	3.86822e-07	-0.366763	0.633	0.72	0.00896305
ZFP36L1	3.96482e-07	-0.515371	0.632	0.694	0.00918688
UQCRQ	3.96548e-07	0.268907	0.684	0.516	0.00918841
SUMO2	4.00156e-07	-0.260334	0.851	0.876	0.00927202
PTPN22	4.03063e-07	0.254335	0.492	0.325	0.00933938
AC025164.1	4.16321e-07	0.257752	0.298	0.15	0.00964658
MAP7D1	4.65965e-07	-0.334982	0.375	0.484	0.0107969
NIFK	5.02358e-07	-0.389638	0.304	0.404	0.0116401
FLOT1	5.41791e-07	0.296438	0.542	0.376	0.0125538
SF3B2	5.41934e-07	-0.361086	0.597	0.666	0.0125572
NPC2	5.5432e-07	-0.459018	0.404	0.497	0.0128441
H2AFV	5.54967e-07	0.326676	0.78	0.694	0.0128591
SLC2A3	5.67604e-07	0.384398	0.611	0.471	0.0131519
BHLHE40	5.79813e-07	0.27865	0.692	0.513	0.0134348
ZNF276	5.83135e-07	-0.516814	0.201	0.299	0.0135118
MRFAP1L1	5.86993e-07	-0.408938	0.218	0.318	0.0136012
HNRNPA1	5.92741e-07	-0.251651	0.912	0.93	0.0137344
DGKA	6.09691e-07	-0.434775	0.413	0.506	0.0141271
TKT	6.10462e-07	-0.392845	0.667	0.688	0.014145
AAK1	6.32301e-07	-0.439225	0.724	0.764	0.014651
TRAF1	6.42675e-07	0.25967	0.271	0.134	0.0148914
ERP29	6.49294e-07	-0.290355	0.757	0.828	0.0150448
KIF20B	6.59393e-07	0.321438	0.37	0.223	0.0152788
CD55	6.62954e-07	0.255853	0.679	0.513	0.0153613
SAFB2	6.90378e-07	-0.405528	0.369	0.465	0.0159968
CNBP	7.05672e-07	-0.383873	0.768	0.834	0.0163511
PTTG1	7.06516e-07	0.392102	0.333	0.191	0.0163707
ESF1	8.44121e-07	-0.329559	0.228	0.334	0.0195591
KLHL24	8.49426e-07	-0.458134	0.332	0.427	0.019682
MAPKAPK3	8.61522e-07	0.282832	0.466	0.309	0.0199623
TESPA1	9.59665e-07	-0.498688	0.4	0.484	0.0222364
UBB	9.99233e-07	0.292911	0.861	0.803	0.0231532
VPS35	1.10484e-06	-0.383538	0.345	0.443	0.0256002
SIRT7	1.2152e-06	-0.375918	0.222	0.325	0.0281574
MSN	1.27674e-06	-0.308273	0.766	0.803	0.0295834
NABP1	1.38541e-06	0.278815	0.332	0.185	0.0321013
INTS6	1.39306e-06	-0.510661	0.259	0.357	0.0322786
RNF149	1.45796e-06	-0.369648	0.421	0.513	0.0337823
CREM	1.51776e-06	0.313301	0.6	0.43	0.0351679
CLTA	1.59017e-06	-0.374189	0.597	0.656	0.0368458
KAT6A	1.59357e-06	-0.543121	0.394	0.481	0.0369247
GNAI2	1.60816e-06	-0.331249	0.727	0.758	0.0372626
DDX3X	1.63204e-06	0.345834	0.848	0.736	0.0378161
ESYT1	1.64125e-06	-0.326765	0.311	0.411	0.0380295
HERPUD1	1.74435e-06	-0.34455	0.546	0.624	0.0404183
COPB1	1.93218e-06	-0.380359	0.4	0.494	0.0447706
SMC4	2.06981e-06	0.291437	0.413	0.268	0.0479595
ZFP36	2.09391e-06	-0.427974	0.335	0.427	0.048518
PGM2L1	2.20612e-06	-0.675197	0.203	0.293	0.051118
CD3E	2.2997e-06	-0.272291	0.885	0.863	0.0532864
CST7	2.40151e-06	-0.707204	0.358	0.436	0.0556454
GPX4	2.53236e-06	-0.28809	0.765	0.78	0.0586774
SEC61A1	2.59354e-06	-0.374181	0.288	0.382	0.0600949
ITGB7	2.70062e-06	-0.349248	0.39	0.481	0.062576
DYNC1H1	2.77108e-06	-0.494732	0.497	0.554	0.0642086
CEMIP2	2.8059e-06	0.296456	0.468	0.309	0.0650154
UBTF	2.84419e-06	-0.465422	0.396	0.465	0.0659027
TMC8	2.99901e-06	-0.344656	0.349	0.443	0.06949
PPP1R12A	3.0325e-06	-0.399813	0.553	0.618	0.0702661
HNRNPF	3.06586e-06	-0.337146	0.636	0.688	0.071039
SARAF	3.07313e-06	-0.296543	0.906	0.898	0.0712076
RAF1	3.23915e-06	-0.296353	0.249	0.347	0.0750544
TXN	3.24078e-06	-0.44063	0.85	0.847	0.0750921
RHOG	3.28278e-06	-0.33655	0.484	0.551	0.0760653
EVL	3.41337e-06	-0.303284	0.85	0.866	0.0790913
YPEL2	3.47265e-06	-0.427538	0.17	0.261	0.0804647
ICAM3	3.49911e-06	0.253383	0.772	0.627	0.0810779
LENG8	4.07365e-06	0.282592	0.416	0.271	0.0943905
MAT2A	4.08495e-06	-0.45409	0.343	0.433	0.0946523
CREBRF	4.1037e-06	-0.337622	0.688	0.783	0.0950868
ARHGAP45	4.5779e-06	-0.380572	0.449	0.529	0.106074
KDM7A	4.71971e-06	-0.473481	0.145	0.232	0.10936
SOCS2	4.781e-06	0.325119	0.47	0.318	0.11078
LCK	4.93514e-06	-0.29411	0.743	0.771	0.114352
EIF2A	5.04199e-06	-0.347542	0.433	0.506	0.116828
LRRC75A	5.30515e-06	0.329475	0.326	0.188	0.122926
SMC2	5.70248e-06	0.258446	0.342	0.201	0.132132
XAF1	5.85477e-06	0.30152	0.469	0.331	0.135661
RPL36A	6.65748e-06	-0.311653	0.79	0.783	0.15426
CCT8	6.95183e-06	-0.349854	0.602	0.646	0.161081
FYB1	7.50991e-06	-0.375902	0.825	0.876	0.174012
SPOP	7.58009e-06	-0.405719	0.199	0.287	0.175638
Z93241.1	8.12938e-06	0.2861	0.105	0.025	0.188366
GBP2	8.13712e-06	0.25238	0.719	0.586	0.188545
MLXIP	8.25811e-06	-0.604851	0.337	0.417	0.191349
RGS1	8.69777e-06	0.331786	0.415	0.271	0.201536
HNRNPD	8.79473e-06	-0.30247	0.664	0.697	0.203783
PDE4B	8.94586e-06	0.254455	0.381	0.239	0.207284
CBX5	9.11338e-06	0.280523	0.501	0.363	0.211166
CRK	9.91183e-06	-0.341773	0.125	0.207	0.229667
PIM2	1.00348e-05	-0.396611	0.317	0.398	0.232515
NDUFB8	1.05873e-05	0.266709	0.693	0.576	0.245318
CTR9	1.06671e-05	-0.431658	0.27	0.357	0.247166
SARS	1.09668e-05	-0.388022	0.453	0.513	0.254113
AGO2	1.1074e-05	-0.387673	0.413	0.497	0.256596
ST3GAL1	1.11141e-05	-0.407822	0.414	0.49	0.257526
SLC9A3R1	1.18653e-05	-0.403124	0.494	0.538	0.274932
HBEGF	1.29856e-05	0.345516	0.265	0.15	0.30089
TBL1XR1	1.31363e-05	-0.402793	0.482	0.538	0.304381
YIPF4	1.43394e-05	-0.408472	0.406	0.484	0.332258
HNRNPA3	1.5046e-05	-0.314039	0.746	0.799	0.348631
CHURC1	1.53765e-05	-0.353069	0.513	0.573	0.35629
GTF2IRD2	1.5613e-05	-0.259246	0.052	0.115	0.361768
ITGB1	1.59216e-05	-0.580342	0.369	0.443	0.36892
MXD4	1.62187e-05	-0.362642	0.306	0.398	0.375804
C12orf57	1.6595e-05	0.255845	0.851	0.777	0.384524
PCBP2	1.66113e-05	-0.269956	0.882	0.898	0.3849
MTDH	1.67984e-05	-0.283978	0.825	0.831	0.389237
LIMS1	1.80116e-05	-0.523107	0.394	0.462	0.417347
SCPEP1	1.85173e-05	-0.264228	0.141	0.226	0.429064
CD44	2.01427e-05	0.338727	0.888	0.831	0.466727
SPEN	2.06615e-05	-0.370299	0.434	0.51	0.478748
RBMX	2.25205e-05	-0.325813	0.495	0.576	0.521822
NOL11	2.31243e-05	-0.339957	0.189	0.274	0.535814
SSB	2.31533e-05	-0.298231	0.513	0.567	0.536484
UBIAD1	2.55079e-05	-0.267116	0.139	0.223	0.591043
EIF3J	2.56586e-05	-0.366139	0.483	0.541	0.594536
RABGAP1L	2.60169e-05	-0.395648	0.305	0.385	0.602838
EIF5B	2.62005e-05	-0.310898	0.549	0.605	0.607092
PMM2	2.71915e-05	-0.321775	0.175	0.258	0.630054
HM13	2.73553e-05	-0.441961	0.444	0.5	0.63385
TMPO	2.83884e-05	0.348142	0.506	0.395	0.657788
GOLGA4	2.84902e-05	-0.34844	0.604	0.669	0.660146
SRSF7	3.03381e-05	-0.307067	0.603	0.643	0.702965
RIF1	3.03489e-05	-0.442036	0.36	0.433	0.703213
AC016831.5	3.05532e-05	-0.438382	0.324	0.408	0.707947
EIF3L	3.10236e-05	0.257518	0.842	0.732	0.718849
DHX36	3.38436e-05	-0.359611	0.532	0.589	0.78419
TMEM204	3.75914e-05	-0.335386	0.129	0.204	0.87103
KPNA6	3.98673e-05	-0.333448	0.307	0.392	0.923765
NFATC3	4.0168e-05	-0.346727	0.502	0.561	0.930732
HSPE1	4.03462e-05	-0.278814	0.637	0.669	0.934862
ETS1	4.07733e-05	-0.351004	0.686	0.717	0.944757
NOL8	4.24146e-05	-0.337742	0.261	0.341	0.98279
KIAA0232	4.31074e-05	-0.368654	0.137	0.213	0.998842
SQSTM1	4.49957e-05	-0.359031	0.686	0.701	1
GRAP	4.63875e-05	-0.255604	0.075	0.14	1
OPTN	4.87165e-05	-0.358663	0.519	0.576	1
KMT2E	5.00475e-05	-0.484438	0.581	0.624	1
BRI3	5.26983e-05	-0.347805	0.564	0.599	1
MAZ	5.27497e-05	-0.351753	0.438	0.506	1
CLEC2D	5.3999e-05	-0.299667	0.831	0.85	1
EHD4	5.40674e-05	0.25767	0.305	0.188	1
RNF216	5.7336e-05	-0.444875	0.307	0.379	1
SERPINB9	5.76903e-05	-0.498405	0.158	0.229	1
TNRC6C	6.16153e-05	-0.497343	0.273	0.338	1
SLTM	6.1737e-05	-0.319747	0.547	0.615	1
RPL22L1	6.21434e-05	0.272999	0.568	0.42	1
RSBN1L	6.33282e-05	-0.426877	0.365	0.424	1
CLTC	6.33557e-05	-0.380099	0.334	0.408	1
ATP6V0E1	6.45513e-05	-0.281111	0.717	0.742	1
SASH3	7.79251e-05	-0.385332	0.373	0.443	1
SLC3A2	8.11146e-05	-0.334308	0.624	0.669	1
WDR82	8.17506e-05	-0.300087	0.42	0.487	1
FAM120A	8.25953e-05	-0.302219	0.438	0.503	1
RBM38	8.2854e-05	-0.406845	0.346	0.411	1
GTF2I	8.29361e-05	-0.344221	0.479	0.532	1
SPATA13	8.40891e-05	-0.485568	0.33	0.401	1
MIR4435-2HG	8.52295e-05	-0.442193	0.23	0.309	1
NOP56	8.63408e-05	-0.318266	0.527	0.58	1
FAM214A	8.8198e-05	-0.412323	0.169	0.242	1
CRTC2	9.5774e-05	-0.299855	0.132	0.207	1
AFG3L2	9.60271e-05	-0.328599	0.288	0.363	1
N4BP2L2	9.6986e-05	-0.357618	0.695	0.748	1
GIMAP1	9.73323e-05	-0.435894	0.374	0.433	1
GIMAP2	9.94415e-05	-0.30067	0.221	0.296	1
STK10	0.00010047	-0.332992	0.465	0.516	1
CCT6A	0.000100554	-0.350371	0.472	0.519	1
CSK	0.000101165	-0.327878	0.439	0.497	1
TMEM223	0.000102061	-0.312923	0.192	0.268	1
LPIN1	0.00010268	-0.354611	0.288	0.363	1
MYDGF	0.000104803	-0.329894	0.413	0.475	1
MIDN	0.000105953	-0.393271	0.249	0.322	1
KPNA4	0.00010643	-0.349711	0.373	0.449	1
C1orf43	0.000106504	-0.299216	0.462	0.519	1
WAC	0.000109556	-0.356248	0.593	0.637	1
ARL14EP	0.000111835	-0.359362	0.248	0.318	1
CD52	0.000117915	-0.298026	0.931	0.914	1
RSRP1	0.000117966	-0.399308	0.615	0.643	1
DYNLL1	0.00011981	-0.251517	0.725	0.78	1
RORA	0.00011984	-0.43773	0.484	0.529	1
DDX46	0.000121837	-0.295794	0.559	0.615	1
PSMA2	0.000127749	-0.29189	0.379	0.439	1
CELF2	0.000127788	-0.35547	0.691	0.72	1
MRPL32	0.000129471	-0.260348	0.295	0.366	1
RB1CC1	0.000133148	-0.384265	0.53	0.599	1
NKG7	0.000133187	-1.17331	0.14	0.21	1
ERN1	0.000136671	-0.323094	0.187	0.261	1
CYLD	0.000136977	-0.311996	0.723	0.732	1
PHF3	0.000140248	-0.380775	0.559	0.608	1
IL16	0.00014723	-0.353873	0.393	0.459	1
PET100	0.000149042	-0.252706	0.359	0.433	1
FXYD5	0.000151222	-0.26045	0.888	0.857	1
EPRS	0.000153572	-0.294188	0.545	0.57	1
SUN2	0.000155294	-0.271633	0.509	0.573	1
MANF	0.000161189	-0.36294	0.396	0.465	1
REXO2	0.000174324	-0.319808	0.48	0.513	1
TRAC	0.000174943	-0.320943	0.882	0.892	1
IL6R	0.000181333	-0.413378	0.077	0.137	1
UNKL	0.000181639	-0.285435	0.116	0.185	1
GATAD2A	0.00018427	-0.320354	0.328	0.392	1
DNAJC8	0.000188068	-0.261887	0.544	0.608	1
IL27RA	0.000190808	-0.35111	0.281	0.354	1
TSPYL2	0.000198698	0.262971	0.456	0.334	1
MYL6	0.000203009	-0.262881	0.924	0.898	1
IST1	0.000211143	-0.352848	0.271	0.338	1
SNRPB2	0.000215602	-0.300831	0.606	0.627	1
LRIG1	0.000224741	-0.329087	0.181	0.252	1
SDCBP	0.000225788	-0.302175	0.379	0.446	1
SMAD7	0.000228648	-0.419693	0.085	0.143	1
HNRNPDL	0.000231039	-0.305998	0.651	0.678	1
MAF	0.000234466	-0.627361	0.271	0.338	1
DDX18	0.000234869	-0.333059	0.527	0.561	1
SRSF9	0.000237067	-0.282791	0.624	0.643	1
FOXP1	0.000241759	-0.294649	0.726	0.742	1
S100A6	0.000244613	-0.404115	0.926	0.908	1
SLC38A2	0.000254571	0.282065	0.708	0.589	1
ARRDC2	0.000255562	-0.316856	0.173	0.245	1
EIF4G2	0.000262784	-0.273137	0.726	0.783	1
PREX1	0.000265348	-0.282649	0.209	0.283	1
TES	0.00028604	-0.350048	0.436	0.487	1
FTH1	0.000286724	-0.358536	0.991	0.978	1
ATXN2	0.000289038	-0.364321	0.249	0.318	1
TCF7	0.000300944	-0.487169	0.666	0.656	1
ORAI1	0.000302011	-0.326369	0.405	0.455	1
WASHC2A	0.000328597	-0.307802	0.137	0.207	1
TARS	0.000337603	-0.371393	0.441	0.497	1
C16orf54	0.000340564	-0.393676	0.236	0.306	1
SYNE2	0.000341	-0.286741	0.821	0.818	1
EIF1AX	0.000343001	-0.267527	0.665	0.685	1
PRR13	0.000348021	-0.285643	0.521	0.586	1
CSNK2A1	0.000358983	-0.299433	0.363	0.424	1
NFE2L2	0.00036966	-0.341078	0.364	0.424	1
CIRBP	0.000382915	-0.315211	0.678	0.71	1
CDC42SE1	0.000384019	-0.323641	0.463	0.51	1
ARHGAP30	0.000390664	-0.335497	0.551	0.583	1
ARRDC3	0.000399328	-0.363603	0.148	0.217	1
BRD4	0.000414653	-0.316528	0.56	0.592	1
ABT1	0.000425097	-0.330244	0.21	0.277	1
ZYX	0.000443477	-0.268127	0.341	0.414	1
CHD4	0.000465141	-0.270809	0.57	0.621	1
IPO7	0.000498817	-0.306236	0.298	0.363	1
VPS13C	0.000499449	-0.270174	0.437	0.5	1
WASHC4	0.000504458	-0.343157	0.255	0.315	1
ELF1	0.000523847	-0.299539	0.696	0.72	1
NLRP1	0.00054394	-0.290981	0.27	0.338	1
BTN3A2	0.00055545	-0.411049	0.403	0.455	1
GLG1	0.000561757	-0.277865	0.441	0.51	1
SPG21	0.000568992	-0.281183	0.201	0.268	1
MRPL50	0.000586449	-0.259847	0.166	0.229	1
SERINC1	0.000603896	-0.292098	0.42	0.487	1
PLEKHA2	0.000609046	-0.341192	0.296	0.36	1
FAM217B	0.000611959	-0.277657	0.168	0.232	1
2023-03-09	0.000625929	-0.29687	0.182	0.248	1
ANKRD13D	0.000664654	-0.300648	0.304	0.363	1
IFI16	0.000718521	-0.259853	0.646	0.72	1
MGST3	0.000723141	-0.27836	0.421	0.468	1
FAM133B	0.000737115	-0.295094	0.607	0.643	1
HPS1	0.000760875	-0.30022	0.297	0.354	1
TTC9C	0.000763875	-0.270782	0.125	0.185	1
TMED2	0.000764654	-0.264833	0.411	0.465	1
DNAJA2	0.000774748	-0.359186	0.432	0.471	1
AKAP9	0.000788066	-0.26481	0.579	0.624	1
KDM5A	0.000823542	-0.353497	0.545	0.586	1
TAX1BP1	0.000853264	-0.296139	0.613	0.643	1
ELK3	0.000871591	-0.365435	0.197	0.255	1
NCOA1	0.000893906	-0.281676	0.193	0.255	1
AC093323.1	0.000912573	-0.293268	0.149	0.207	1
ODC1	0.000969806	-0.250207	0.303	0.369	1
LRRC8C	0.000972641	-0.379854	0.241	0.299	1
JADE2	0.00105531	-0.295455	0.208	0.268	1
PRPF38A	0.00107842	-0.290225	0.382	0.439	1
MACF1	0.00107982	-0.262757	0.686	0.685	1
LARP7	0.00109246	-0.318916	0.372	0.424	1
HMGB2	0.00111959	0.310328	0.583	0.516	1
RBPJ	0.00112242	-0.269874	0.402	0.455	1
STAG2	0.00119444	-0.369334	0.491	0.529	1
AP2M1	0.00121661	-0.303035	0.504	0.545	1
CALM2	0.0012304	-0.284481	0.671	0.697	1
PIK3CD	0.00123361	-0.311086	0.33	0.382	1
ABLIM1	0.00128146	-0.448119	0.411	0.436	1
UBE2S	0.00131081	0.316514	0.438	0.35	1
CERS2	0.00134502	-0.260728	0.243	0.303	1
IGF2R	0.00137897	-0.307653	0.235	0.296	1
ZNF766	0.00140693	-0.265742	0.14	0.197	1
OSBPL8	0.00143665	-0.39947	0.545	0.573	1
ATP5ME	0.00147073	-0.256333	0.638	0.637	1
SELENOS	0.00148211	-0.30651	0.402	0.449	1
GNL3	0.00153979	-0.26401	0.248	0.309	1
HIST1H4C	0.00157778	0.565591	0.576	0.535	1
2023-09-07	0.00169121	-0.275265	0.764	0.812	1
CNN2	0.00172987	-0.274391	0.605	0.631	1
CXCR3	0.00174133	-0.292038	0.067	0.115	1
CSDE1	0.00174679	-0.259971	0.704	0.732	1
CYTH1	0.0017651	-0.306363	0.493	0.522	1
TXNDC9	0.00179004	-0.259292	0.228	0.287	1
C1orf56	0.00179209	-0.268039	0.152	0.21	1
SMAD4	0.00183203	-0.280099	0.167	0.226	1
RPL7L1	0.0020301	-0.300304	0.398	0.443	1
PPP1R14B	0.00203851	-0.416133	0.53	0.551	1
CISD2	0.00205374	-0.32245	0.359	0.404	1
SLC16A1-AS1	0.00210174	-0.479442	0.179	0.236	1
R3HDM4	0.00215995	-0.278957	0.22	0.277	1
RASGRP1	0.00219796	-0.274014	0.559	0.596	1
PDHB	0.00229272	-0.281622	0.245	0.303	1
ERGIC2	0.00240586	-0.325987	0.3	0.354	1
TBL1X	0.00244239	-0.305032	0.266	0.315	1
SCML4	0.00244573	-0.439155	0.164	0.217	1
RAB29	0.00251108	-0.318043	0.307	0.36	1
FUBP1	0.00251626	-0.327551	0.33	0.379	1
NDUFAF4	0.00258378	-0.264158	0.133	0.188	1
RIPOR2	0.00268812	-0.290217	0.554	0.583	1
STK38	0.00271781	-0.289404	0.189	0.245	1
DGCR6L	0.00271886	-0.363779	0.261	0.306	1
GARS	0.00275835	-0.298597	0.432	0.465	1
MYO1F	0.00276667	-0.303928	0.267	0.318	1
PTPN7	0.0027736	-0.427713	0.524	0.538	1
PPP1R2	0.00280223	-0.359653	0.65	0.672	1
H1FX	0.00284513	-0.306195	0.57	0.624	1
RHEB	0.00290611	-0.279541	0.354	0.401	1
ZFR	0.00330442	-0.294305	0.324	0.379	1
DYRK2	0.00331072	-0.400457	0.351	0.392	1
PDIA6	0.00332372	-0.262005	0.529	0.557	1
C19orf25	0.00332466	-0.290625	0.23	0.28	1
PBXIP1	0.00339833	-0.303523	0.305	0.354	1
KHSRP	0.00340251	-0.272491	0.31	0.36	1
GALNT10	0.0034422	-0.309256	0.172	0.229	1
P4HB	0.00347271	-0.283424	0.57	0.586	1
GRAMD1A	0.00354382	-0.282048	0.251	0.303	1
SRSF10	0.00356921	0.254397	0.696	0.627	1
LBH	0.00359056	-0.346919	0.441	0.475	1
RSF1	0.00363281	-0.284385	0.506	0.532	1
POLG	0.00369645	-0.279487	0.147	0.201	1
WDR43	0.00374268	-0.262113	0.35	0.401	1
TNPO1	0.00374686	-0.376525	0.327	0.373	1
TSC22D3	0.00401537	-0.356435	0.409	0.449	1
ATG12	0.00411369	-0.32263	0.402	0.439	1
CCSER2	0.0041493	-0.415562	0.463	0.49	1
TGFB1	0.00422496	-0.320742	0.55	0.573	1
CD81	0.00429884	-0.251165	0.6	0.605	1
ASH1L	0.00434382	-0.406791	0.503	0.532	1
PPDPF	0.00439344	-0.257079	0.796	0.793	1
CNOT7	0.00440073	-0.274724	0.434	0.468	1
BCAP31	0.00446713	-0.300354	0.457	0.478	1
IKZF3	0.00449356	-0.469427	0.261	0.303	1
GADD45GIP1	0.00450447	-0.253302	0.445	0.487	1
MARF1	0.00459286	-0.278446	0.219	0.271	1
PHAX	0.00486211	-0.283774	0.291	0.334	1
BAZ2A	0.00490369	-0.252715	0.419	0.462	1
DNAJB9	0.00505148	-0.294848	0.279	0.328	1
XIAP	0.00507099	-0.271302	0.277	0.328	1
THUMPD3-AS1	0.00510059	-0.276395	0.344	0.385	1
DNAJC3	0.00518555	-0.290522	0.329	0.373	1
CCPG1	0.00528174	-0.313312	0.283	0.328	1
SETD1B	0.00555507	-0.303004	0.132	0.178	1
CD28	0.00570572	-0.324873	0.36	0.395	1
MECP2	0.00573366	-0.305905	0.337	0.379	1
ADNP	0.00598883	-0.275177	0.273	0.318	1
BPTF	0.00600809	-0.272077	0.676	0.685	1
KLHL36	0.00602895	-0.295294	0.194	0.245	1
RYBP	0.00634096	-0.420103	0.213	0.258	1
TC2N	0.00658869	-0.285035	0.31	0.354	1
AC020916.1	0.00666649	-0.332944	0.065	0.105	1
WDR1	0.00678349	-0.268073	0.534	0.551	1
PURA	0.00704453	-0.345253	0.414	0.446	1
TBC1D15	0.00706366	-0.301549	0.273	0.322	1
TTC3	0.00707201	-0.283986	0.622	0.637	1
DAXX	0.0071274	-0.272704	0.359	0.395	1
CDC25B	0.00714005	-0.276467	0.26	0.306	1
PDCD7	0.0073128	-0.25758	0.33	0.36	1
GRK2	0.00731821	-0.251801	0.523	0.548	1
GPATCH8	0.00739802	-0.326855	0.364	0.398	1
NSA2	0.00758258	-0.25556	0.774	0.768	1
MLEC	0.00759483	-0.293628	0.376	0.411	1
IL10RA	0.00767115	-0.285929	0.307	0.344	1
LDLRAP1	0.00769944	-0.353881	0.168	0.21	1
FKBP11	0.00779947	-0.287185	0.237	0.28	1
IK	0.00780122	-0.285544	0.578	0.602	1
SMC3	0.00781211	-0.250732	0.545	0.576	1
MAP3K2	0.00791438	-0.316218	0.392	0.433	1
CEP350	0.00794595	-0.271273	0.502	0.538	1
LRRC8D	0.00846201	-0.294447	0.111	0.156	1
AP5M1	0.00846602	-0.254425	0.191	0.239	1
CHST12	0.00848706	-0.3241	0.207	0.252	1
CBL	0.00877108	-0.269713	0.309	0.344	1
CD226	0.008813	-0.34156	0.271	0.322	1
GIMAP6	0.0090193	-0.260604	0.19	0.232	1
S100A4	0.00903749	-0.494316	0.866	0.799	1
MGAT4A	0.00946831	-0.313514	0.405	0.427	1
DICER1	0.00950319	-0.344104	0.305	0.341	1
SEC11C	0.00959272	-0.27245	0.458	0.475	1
CBX6	0.00961929	-0.275034	0.271	0.315	1
TMEM63A	0.00978705	-0.278684	0.205	0.252	1
ZNF26	0.00982958	-0.282414	0.199	0.245	1
YWHAE	0.00987492	-0.301985	0.443	0.475	1
MPHOSPH10	0.010537	-0.298375	0.318	0.363	1
ZBED5	0.0107093	-0.26292	0.184	0.229	1
ARID1A	0.0107135	-0.337703	0.488	0.503	1
RNF220	0.0107501	-0.251181	0.221	0.271	1
GATAD2B	0.0112817	-0.26825	0.269	0.309	1
PAFAH1B1	0.0113744	-0.309108	0.411	0.436	1
LPIN2	0.0116542	-0.324006	0.551	0.554	1
PTPN6	0.0117346	-0.289148	0.364	0.389	1
UBE3A	0.0120138	-0.267149	0.387	0.414	1
PDE4DIP	0.0123323	-0.276039	0.18	0.226	1
MRTO4	0.0124521	-0.257027	0.203	0.245	1
ACTN4	0.0127139	-0.283592	0.487	0.49	1
SAMD1	0.0129301	-0.282847	0.232	0.274	1
CTSB	0.013803	-0.320306	0.373	0.408	1
ZNF292	0.0139766	-0.379605	0.593	0.586	1
NIPBL	0.0144757	-0.312652	0.568	0.576	1
CTDSP2	0.0145508	-0.268166	0.298	0.341	1
GNB5	0.0151084	-0.268081	0.245	0.287	1
RBBP4	0.0151255	-0.270945	0.506	0.516	1
FLT3LG	0.0151377	-0.314347	0.39	0.408	1
MAP3K1	0.0156394	-0.283787	0.243	0.287	1
GPBP1L1	0.0158422	-0.274416	0.252	0.29	1
MARS	0.0159085	-0.281942	0.255	0.299	1
RBM26	0.0160685	-0.264731	0.411	0.436	1
HIST1H1C	0.0161919	0.25102	0.313	0.242	1
LYSMD2	0.0163074	-0.319471	0.227	0.261	1
CDC123	0.0163694	-0.291319	0.318	0.347	1
GABPB1-AS1	0.0171858	-0.307881	0.662	0.697	1
TGIF1	0.0174253	-0.335385	0.187	0.229	1
TAGLN2	0.0175144	-0.264807	0.632	0.615	1
TRIM8	0.0175276	-0.287339	0.192	0.232	1
RASSF3	0.0189129	-0.271869	0.144	0.185	1
FAM89B	0.0189947	-0.301307	0.277	0.309	1
SHPRH	0.0199127	-0.292815	0.198	0.236	1
GZMB	0.0202547	-0.47884	0.156	0.099	1
ZNF148	0.0205929	-0.281579	0.368	0.392	1
SNX2	0.020857	-0.302042	0.268	0.299	1
MAPK14	0.0209897	-0.277686	0.208	0.245	1
RASAL3	0.0212282	-0.276427	0.297	0.331	1
NELL2	0.0214869	-0.257833	0.173	0.213	1
MORC3	0.0220336	-0.317423	0.234	0.264	1
LGALS8	0.0220488	-0.278771	0.403	0.433	1
SURF6	0.0237828	-0.309381	0.15	0.188	1
GCLM	0.0241318	-0.302846	0.27	0.306	1
CMTR2	0.0252247	-0.267237	0.12	0.156	1
MAX	0.0255702	-0.284456	0.446	0.468	1
N4BP1	0.0256012	-0.376975	0.392	0.411	1
NOTCH1	0.0266655	-0.290003	0.131	0.166	1
MIR29B2CHG	0.0272791	-0.264886	0.099	0.134	1
TPM4	0.027608	-0.267175	0.593	0.596	1
FBXO11	0.0286792	-0.316788	0.216	0.248	1
UBE2Z	0.0289741	-0.285788	0.297	0.322	1
TMEM245	0.0299412	-0.310995	0.381	0.401	1
PLEC	0.0302799	-0.413693	0.296	0.318	1
ZBED1	0.0314478	-0.256624	0.155	0.191	1
HOPX	0.032582	-0.388167	0.079	0.111	1
GON4L	0.0331004	-0.266737	0.288	0.322	1
AKAP13	0.0332435	-0.380864	0.592	0.599	1
CDC73	0.0335552	-0.289332	0.242	0.271	1
RNF115	0.0345664	-0.309908	0.425	0.439	1
WARS	0.0366971	-0.300115	0.387	0.395	1
GPR82	0.0367039	-0.289898	0.071	0.102	1
TBCD	0.0368117	-0.261743	0.269	0.299	1
PSMC2	0.0374191	-0.286306	0.301	0.328	1
DPM1	0.0385105	-0.250281	0.252	0.28	1
SECISBP2L	0.0395129	-0.31528	0.25	0.28	1
AKNA	0.0402265	-0.308626	0.41	0.424	1
EP300	0.040385	-0.302794	0.425	0.43	1
TIGIT	0.0444747	-0.25236	0.092	0.124	1
AVL9	0.0449226	-0.275657	0.167	0.201	1
NDUFS1	0.0452994	-0.253118	0.245	0.28	1
MFNG	0.0455256	-0.306878	0.346	0.357	1
PDCD4	0.0471731	-0.388798	0.53	0.519	1
CDKN2A	0.0490011	-0.263963	0.127	0.159	1
PIK3CA	0.049788	-0.308309	0.203	0.232	1

## Sheet: CFSEhigh
Gene	p_val	avg_log2FC	pct.1	pct.2	p_val_adj
RPS26	7.47219e-62	-1.09165	0.772	0.926	1.73138e-57
POLR2J3.1	3.44202e-56	-1.25331	0.572	0.826	7.97551e-52
RPS11	2.84145e-54	0.65333	0.976	0.977	6.58392e-50
MT-CO1	5.66098e-51	0.603882	0.999	0.993	1.3117e-46
NPM1	3.9807e-34	-0.615114	0.888	0.93	9.22368e-30
RPS19	3.05562e-33	0.450622	0.989	0.993	7.08017e-29
PTMA	1.12665e-29	-0.554288	0.946	0.991	2.61055e-25
JUN	2.73804e-29	1.42011	0.702	0.426	6.3443e-25
RPS21	5.85487e-29	-0.552119	0.949	0.97	1.35663e-24
MT-CYB	1.51358e-27	0.432958	0.995	0.995	3.50712e-23
RPS10	2.60969e-26	-0.59613	0.856	0.905	6.04692e-22
RPL27A	9.35607e-26	0.406097	0.977	0.972	2.16789e-21
FOS	1.57648e-24	0.80509	0.414	0.121	3.65287e-20
PHPT1	2.40122e-24	0.842268	0.581	0.295	5.56387e-20
FAM118A	3.27348e-24	0.734546	0.42	0.135	7.58498e-20
IFITM1	4.40106e-24	0.578169	0.391	0.107	1.01977e-19
NKG7	7.86463e-23	-2.45587	0.025	0.177	1.82231e-18
KLRD1	1.34841e-22	-1.29429	0.005	0.126	3.1244e-18
CCNL1	2.06596e-22	0.665754	0.863	0.679	4.78704e-18
RPL13A	3.61317e-22	0.337793	0.99	0.993	8.37207e-18
ZMAT3	4.64239e-22	0.768346	0.443	0.167	1.07569e-17
PPP1R15A	9.1944e-22	0.826705	0.718	0.474	2.13044e-17
ACTG1	2.87689e-21	-0.595794	0.844	0.914	6.66604e-17
FOSB	3.00356e-21	0.951929	0.384	0.119	6.95955e-17
UBA52	4.6798e-21	0.346692	0.965	0.977	1.08436e-16
GADD45A	6.26478e-20	0.74002	0.471	0.216	1.45161e-15
CD69	1.40477e-19	0.843501	0.603	0.337	3.255e-15
MDM2	2.681e-19	0.821877	0.479	0.223	6.21215e-15
RPS6	2.69237e-19	0.378656	0.977	0.972	6.2385e-15
NEAT1	4.14823e-19	0.608153	0.979	0.942	9.61186e-15
RPL14	6.84636e-19	-0.324465	0.973	0.977	1.58637e-14
TNFRSF18	7.6788e-19	0.548532	0.505	0.228	1.77926e-14
MT-CO3	7.99325e-19	0.336771	0.998	0.991	1.85212e-14
LMNA	9.37204e-19	0.579033	0.408	0.147	2.1716e-14
MT-CO2	1.30434e-18	0.313364	0.999	1	3.02229e-14
RPS27L	1.37017e-18	0.563326	0.82	0.653	3.17482e-14
RPL5	2.26785e-18	-0.358206	0.942	0.977	5.25483e-14
GNLY	4.08391e-18	-3.6494	0.01	0.116	9.46283e-14
MT-ATP6	1.05784e-17	0.330869	0.995	0.995	2.45113e-13
MIF	2.19941e-17	0.521675	0.505	0.247	5.09626e-13
IRF1	2.8589e-17	0.586776	0.881	0.702	6.62436e-13
RPS14	4.3683e-17	0.318012	0.987	0.988	1.01218e-12
TNFSF8	1.34362e-16	0.537996	0.356	0.128	3.11329e-12
RPS16	2.88803e-16	0.27562	0.977	0.979	6.69185e-12
ATF3	4.26738e-16	0.559624	0.278	0.079	9.88795e-12
TPT1	5.15418e-16	0.263307	0.993	0.998	1.19428e-11
VMP1	6.62709e-16	0.677103	0.525	0.302	1.53556e-11
HLA-C	8.91582e-16	-0.478861	0.964	0.963	2.06588e-11
RPS17	1.46413e-15	0.588321	0.677	0.474	3.39253e-11
ZBTB10	2.30369e-15	0.558026	0.381	0.163	5.33787e-11
BCL6	2.33754e-15	0.531237	0.258	0.07	5.41632e-11
GIMAP7	2.46949e-15	-0.745348	0.426	0.588	5.72205e-11
HEBP2	2.61458e-15	0.420841	0.328	0.114	6.05824e-11
CD96	4.63366e-15	0.491871	0.643	0.405	1.07367e-10
NEIL1	8.19218e-15	0.399799	0.211	0.042	1.89821e-10
MAF	8.74225e-15	0.350086	0.638	0.342	2.02567e-10
LINC01934	2.23426e-14	0.544281	0.295	0.102	5.17701e-10
BRD2	2.45886e-14	-0.587209	0.489	0.653	5.69742e-10
SLC35F3	2.50515e-14	0.439381	0.212	0.049	5.80469e-10
B2M	2.73254e-14	-0.278197	0.995	1	6.33156e-10
RPS20	2.78162e-14	0.285456	0.969	0.965	6.44529e-10
ILF3-DT	3.22561e-14	0.452333	0.391	0.165	7.47406e-10
FRMD4B	3.82163e-14	0.554186	0.376	0.165	8.8551e-10
ATF4	4.117e-14	-0.542723	0.601	0.688	9.53951e-10
FTL	1.23982e-13	-0.318395	0.981	0.988	2.87278e-09
RPL8	1.51402e-13	0.266791	0.976	0.977	3.50814e-09
NAMPT	1.54452e-13	0.581658	0.505	0.286	3.57881e-09
RPL18A	3.63629e-13	0.251152	0.982	0.977	8.42564e-09
AEN	3.87549e-13	0.470618	0.222	0.06	8.97989e-09
CHRM3-AS2	6.55639e-13	0.461865	0.464	0.249	1.51918e-08
ISG15	7.09042e-13	1.00583	0.629	0.46	1.64292e-08
CRIP1	7.26496e-13	0.502296	0.381	0.174	1.68336e-08
HLA-B	7.46329e-13	-0.337411	0.984	0.993	1.72932e-08
EGR1	9.55849e-13	0.71876	0.233	0.07	2.2148e-08
TTN	1.20233e-12	0.512255	0.348	0.156	2.78591e-08
ZBTB7A	1.59813e-12	-0.662245	0.272	0.437	3.70302e-08
RPL35	1.86983e-12	0.292118	0.962	0.947	4.33259e-08
SLC2A3	1.92482e-12	0.54884	0.518	0.307	4.46e-08
SMURF2	1.99647e-12	-0.675824	0.095	0.23	4.62603e-08
RPL26	2.44728e-12	-0.259985	0.973	0.981	5.67058e-08
PCNA	2.70981e-12	0.526688	0.434	0.228	6.2789e-08
SRSF3	2.99736e-12	-0.645244	0.516	0.647	6.94519e-08
H3F3B	4.80094e-12	-0.394111	0.874	0.921	1.11243e-07
LIMD2	5.40646e-12	-0.635117	0.49	0.609	1.25273e-07
CD40LG	6.0227e-12	0.468316	0.292	0.119	1.39552e-07
S100A11	7.7001e-12	-0.769142	0.555	0.656	1.78419e-07
AC245297.3	7.80662e-12	-0.763672	0.31	0.458	1.80887e-07
KLF9	8.4827e-12	0.51449	0.502	0.3	1.96553e-07
AC245014.3	9.0549e-12	0.456662	0.159	0.03	2.09811e-07
TOMM7	1.12097e-11	0.298226	0.934	0.898	2.59739e-07
APOBEC3H	1.18707e-11	0.417479	0.172	0.037	2.75057e-07
PHLDA3	1.65377e-11	0.302074	0.134	0.016	3.83196e-07
PHLDA1	1.72952e-11	0.311722	0.394	0.2	4.00747e-07
MHENCR	2.16813e-11	0.445817	0.261	0.098	5.02376e-07
TIMP1	2.18203e-11	0.379235	0.326	0.144	5.05598e-07
CCNI	2.41563e-11	-0.411566	0.785	0.837	5.59727e-07
RAB11FIP1	2.49938e-11	0.458394	0.648	0.421	5.79131e-07
H2AFJ	3.28024e-11	0.369734	0.377	0.186	7.60065e-07
YPEL5	4.4387e-11	0.515433	0.536	0.347	1.02849e-06
MIR155HG	4.53299e-11	0.399373	0.285	0.116	1.05034e-06
LIMA1	5.00186e-11	0.452134	0.455	0.249	1.15898e-06
LAMTOR4	5.2192e-11	0.415813	0.641	0.47	1.20934e-06
ZSCAN16-AS1	7.99848e-11	0.41544	0.289	0.126	1.85333e-06
UTS2	8.63147e-11	0.256552	0.103	0.005	2e-06
NR4A2	9.31307e-11	0.272111	0.329	0.149	2.15793e-06
AC004951.1	9.93193e-11	-0.432934	0.165	0.305	2.30133e-06
MIAT	1.12244e-10	0.506604	0.48	0.288	2.60081e-06
COTL1	1.19488e-10	0.467731	0.622	0.43	2.76865e-06
DDB2	1.37885e-10	0.449372	0.428	0.24	3.19493e-06
SLC39A10	1.64608e-10	0.413899	0.338	0.16	3.81412e-06
TXNIP	1.9126e-10	-0.452674	0.708	0.844	4.43168e-06
DUSP1	1.93437e-10	0.339922	0.331	0.156	4.48213e-06
CSRNP1	2.51547e-10	0.430958	0.358	0.184	5.82858e-06
LAMTOR2	3.11702e-10	0.352048	0.372	0.191	7.22244e-06
GSTK1	3.2405e-10	0.461701	0.752	0.605	7.50855e-06
C6orf226	3.43863e-10	0.303137	0.241	0.091	7.96766e-06
ARL4C	3.66858e-10	0.290247	0.906	0.765	8.50046e-06
AC027644.3	3.99918e-10	0.271128	0.177	0.049	9.26651e-06
IL18R1	4.3783e-10	0.380575	0.257	0.102	1.0145e-05
EHD4	4.4832e-10	0.286721	0.263	0.107	1.0388e-05
PRKX	4.71193e-10	0.420014	0.615	0.423	1.0918e-05
ARID5B	5.32836e-10	0.366875	0.754	0.574	1.23463e-05
RPL7	5.35717e-10	0.265093	0.956	0.956	1.24131e-05
BCL9L	5.38501e-10	-0.714249	0.165	0.288	1.24776e-05
CCL3	5.88964e-10	-2.65822	0.026	0.107	1.36469e-05
CD44	8.19911e-10	0.494189	0.828	0.702	1.89982e-05
TSPYL2	8.33612e-10	0.392011	0.524	0.337	1.93156e-05
CAPG	8.71623e-10	0.402887	0.255	0.109	2.01964e-05
KLF6	8.84551e-10	0.400808	0.864	0.756	2.04959e-05
YPEL3	9.20375e-10	-0.573137	0.416	0.54	2.1326e-05
MT-ND6	1.12987e-09	-0.480225	0.506	0.621	2.61801e-05
TNFRSF4	1.1689e-09	0.42177	0.42	0.24	2.70846e-05
TMEM156	1.27133e-09	0.405897	0.292	0.135	2.94581e-05
SRA1	1.41056e-09	0.322815	0.263	0.112	3.2684e-05
NABP1	1.41852e-09	0.358014	0.357	0.184	3.28684e-05
ATP2B1-AS1	1.50287e-09	0.280865	0.171	0.049	3.48231e-05
GZMB	1.63042e-09	-1.65843	0.044	0.135	3.77785e-05
LTB	1.78443e-09	0.2878	0.937	0.828	4.13471e-05
AL118516.1	1.83169e-09	0.259715	0.131	0.026	4.24421e-05
AC044849.1	1.89783e-09	0.357642	0.241	0.098	4.39746e-05
AP002387.2	1.91652e-09	0.305578	0.224	0.084	4.44076e-05
NMRK1	2.33058e-09	0.350738	0.353	0.186	5.40018e-05
HINT1	2.38738e-09	0.276643	0.931	0.902	5.5318e-05
CTSW	2.92557e-09	-1.12219	0.084	0.188	6.77885e-05
HLA-A	3.08306e-09	-0.312698	0.982	0.986	7.14375e-05
SNHG7	3.14451e-09	-0.492351	0.332	0.467	7.28614e-05
ZFP36L2	3.15386e-09	-0.457971	0.573	0.684	7.30781e-05
CST7	3.15967e-09	-1.505	0.228	0.356	7.32127e-05
PVT1	3.2034e-09	0.36432	0.289	0.133	7.4226e-05
SACS	3.21705e-09	0.260553	0.252	0.102	7.45423e-05
GPR171	3.22552e-09	0.365139	0.504	0.314	7.47385e-05
ATP5IF1	3.98814e-09	0.370809	0.703	0.542	9.24092e-05
ITM2A	3.99218e-09	0.308108	0.512	0.316	9.25029e-05
AC004687.1	4.89346e-09	-0.668931	0.197	0.316	0.000113386
HOPX	5.19336e-09	-1.03397	0.045	0.133	0.000120335
TRIB1	5.54158e-09	0.272901	0.21	0.079	0.000128404
ZBED2	5.79274e-09	0.31329	0.134	0.03	0.000134224
PCSK1N	5.80491e-09	0.4	0.203	0.074	0.000134505
C18orf25	6.69209e-09	0.34557	0.297	0.144	0.000155062
C1orf162	7.47989e-09	0.330962	0.374	0.2	0.000173317
PTGER4	1.03899e-08	0.453956	0.383	0.226	0.000240745
XPC	1.04075e-08	0.427771	0.421	0.256	0.000241152
ZC3H12D	1.04169e-08	0.385219	0.353	0.191	0.000241369
LPAR6	1.09574e-08	0.446025	0.372	0.205	0.000253894
AC007952.4	1.18677e-08	0.468939	0.203	0.079	0.000274987
FDXR	1.18701e-08	0.304304	0.156	0.047	0.000275043
DDIT4	1.22038e-08	0.342373	0.347	0.188	0.000282774
BAX	1.23055e-08	0.33655	0.64	0.46	0.00028513
SYF2	1.28548e-08	-0.483028	0.539	0.623	0.000297858
BIRC5	1.45361e-08	0.410389	0.144	0.04	0.000336817
PGAP1	1.57024e-08	0.410246	0.353	0.2	0.00036384
HCST	1.6162e-08	0.255449	0.724	0.528	0.00037449
PIK3IP1	1.76278e-08	-0.541689	0.383	0.505	0.000408454
REL	1.84177e-08	0.282052	0.508	0.328	0.000426758
LPP	1.92598e-08	0.281566	0.434	0.265	0.000446268
AC116366.1	1.92829e-08	0.296245	0.152	0.044	0.000446805
TOP2A	1.94911e-08	0.501856	0.18	0.063	0.000451629
HELB	2.06452e-08	0.377196	0.359	0.205	0.00047837
SAMD1	2.40478e-08	-0.459398	0.125	0.242	0.000557212
SYAP1	2.41392e-08	0.327497	0.396	0.23	0.000559329
LDLR	2.64048e-08	0.31274	0.216	0.091	0.000611826
CENPF	2.84454e-08	0.595052	0.18	0.063	0.000659109
MBNL1	3.13051e-08	0.323058	0.79	0.709	0.000725372
TP53TG1	3.17371e-08	0.326314	0.23	0.1	0.00073538
BRD7	3.77507e-08	-0.528086	0.366	0.465	0.000874721
FHIT	4.00709e-08	0.338089	0.401	0.237	0.000928483
AL662844.4	5.29292e-08	0.298965	0.179	0.065	0.00122642
ERP29	5.84234e-08	-0.399739	0.649	0.712	0.00135373
PMAIP1	6.60333e-08	0.544551	0.594	0.428	0.00153006
CXCR4	7.04644e-08	-0.484264	0.695	0.753	0.00163273
ITGB1	7.36833e-08	0.417932	0.573	0.395	0.00170732
MIB2	7.51898e-08	0.345973	0.242	0.114	0.00174222
PRDX2	7.85418e-08	0.37313	0.588	0.447	0.00181989
EIF2S3	7.92725e-08	-0.393219	0.434	0.542	0.00183682
LTA	8.04446e-08	0.390407	0.296	0.158	0.00186398
TRIM4	9.74055e-08	-0.362348	0.153	0.265	0.00225698
NDUFA4	9.84185e-08	0.329748	0.785	0.688	0.00228045
LINC01588	1.05561e-07	0.277587	0.181	0.07	0.00244595
CCND2	1.08064e-07	0.25846	0.612	0.453	0.00250395
CHPT1	1.25535e-07	0.263563	0.153	0.051	0.00290878
RPL36A	1.38957e-07	-0.435436	0.647	0.681	0.00321976
TNIK	1.68317e-07	0.280447	0.352	0.2	0.00390007
BCL2A1	2.02325e-07	0.250404	0.22	0.098	0.00468808
MX1	2.27593e-07	0.299845	0.403	0.242	0.00527355
IFIT2	2.3872e-07	0.667026	0.153	0.053	0.00553137
ASPM	2.44027e-07	0.382598	0.146	0.047	0.00565435
COX7A2	2.48257e-07	0.299341	0.757	0.626	0.00575236
PURB	2.51705e-07	0.294351	0.292	0.153	0.00583225
HNRNPH1	2.70127e-07	0.284198	0.698	0.565	0.00625912
NFKBIZ	3.09949e-07	0.306995	0.451	0.288	0.00718183
CD38	3.14943e-07	0.301628	0.268	0.135	0.00729755
AKNA	3.19521e-07	-0.511773	0.297	0.405	0.00740362
TNF	3.31222e-07	0.296734	0.175	0.07	0.00767475
PARP15	3.34752e-07	0.292352	0.237	0.112	0.00775653
DNAJB11	3.84707e-07	0.292925	0.246	0.121	0.00891404
LENG8	3.91403e-07	0.290073	0.334	0.193	0.0090692
HIF1A	4.03788e-07	0.315114	0.471	0.312	0.00935617
G3BP1	4.14711e-07	-0.400521	0.351	0.477	0.00960927
MT-ND5	4.72372e-07	0.338915	0.911	0.888	0.0109453
PABPC1	4.7394e-07	-0.32027	0.888	0.884	0.0109817
HNRNPDL	5.2702e-07	-0.414545	0.537	0.628	0.0122116
JUNB	5.41484e-07	0.321794	0.499	0.344	0.0125467
PLK3	5.74769e-07	0.317815	0.279	0.147	0.013318
DUSP6	5.83987e-07	0.252217	0.136	0.044	0.0135316
CITED4	5.9269e-07	0.291452	0.277	0.144	0.0137332
MTRNR2L12	6.13686e-07	0.923551	0.183	0.081	0.0142197
LSM2	6.5482e-07	0.264812	0.375	0.221	0.0151728
RSAD2	6.67807e-07	0.297694	0.172	0.07	0.0154738
PMCH	6.72117e-07	0.252916	0.216	0.098	0.0155736
SAT1	6.99027e-07	0.597516	0.604	0.458	0.0161972
IFI44L	7.24954e-07	0.36096	0.241	0.119	0.0167979
CORO1B	8.10634e-07	0.339245	0.494	0.342	0.0187832
HSPD1	8.40123e-07	-0.34725	0.458	0.544	0.0194665
AAK1	9.30362e-07	-0.363027	0.622	0.688	0.0215574
MRPL41	9.33102e-07	0.283842	0.506	0.351	0.0216209
HNRNPM	1.00093e-06	-0.468065	0.409	0.502	0.0231926
NDUFA6	1.00768e-06	0.261363	0.401	0.253	0.023349
ICOS	1.05725e-06	0.316909	0.432	0.284	0.0244976
RAB5IF	1.27223e-06	-0.342037	0.191	0.295	0.0294789
PMVK	1.30107e-06	0.257838	0.273	0.147	0.030147
SIRPG	1.34689e-06	0.260228	0.208	0.098	0.0312088
DDX39B	1.38942e-06	0.366677	0.339	0.202	0.0321943
CTLA4	1.42078e-06	0.265028	0.359	0.214	0.0329209
ARMH1	1.4327e-06	0.253765	0.23	0.114	0.033197
STK32C	1.47939e-06	0.254187	0.16	0.063	0.034279
LSM4	1.48935e-06	0.278159	0.455	0.295	0.0345097
CTSB	1.65093e-06	0.338688	0.35	0.212	0.0382536
TNFRSF10B	1.68014e-06	0.271073	0.16	0.065	0.0389304
PRMT2	1.691e-06	-0.51629	0.316	0.409	0.0391821
TSPAN14	1.74368e-06	-0.471212	0.297	0.398	0.0404029
ATP6V1F	1.91982e-06	0.289515	0.513	0.372	0.0444841
ZBTB43	2.12997e-06	0.265168	0.296	0.165	0.0493535
ICAM3	2.29508e-06	0.31653	0.647	0.493	0.0531792
JPT1	2.37973e-06	0.358242	0.436	0.295	0.0551407
EIF3E	2.39006e-06	-0.284373	0.78	0.802	0.0553801
NCL	2.39197e-06	-0.371688	0.746	0.784	0.0554242
TPX2	2.4558e-06	0.313515	0.149	0.058	0.0569034
ORMDL1	2.62437e-06	0.302825	0.621	0.474	0.0608093
CLTA	2.77021e-06	-0.390466	0.397	0.486	0.0641887
AC243960.1	3.00095e-06	0.268927	0.302	0.172	0.069535
CLDND1	3.21653e-06	0.267328	0.656	0.516	0.0745302
PTTG1	3.34711e-06	0.36619	0.215	0.107	0.0775559
RNF19A	3.72852e-06	0.310612	0.499	0.365	0.0863935
SRSF2	3.84873e-06	-0.52553	0.36	0.444	0.089179
MKI67	3.95612e-06	0.421437	0.172	0.074	0.0916674
KIF20B	4.27715e-06	0.271311	0.332	0.2	0.0991057
APOL6	4.3719e-06	0.368324	0.636	0.493	0.101301
ACAA2	4.87471e-06	0.285709	0.363	0.235	0.112952
AC026979.2	5.32116e-06	0.254322	0.193	0.093	0.123297
DPP4	5.75787e-06	0.267983	0.385	0.249	0.133416
EIF3A	5.88631e-06	-0.265722	0.642	0.707	0.136392
AHNAK	6.26519e-06	0.417635	0.574	0.421	0.145171
CDS2	6.51929e-06	0.261224	0.278	0.158	0.151058
PLCG2	6.85833e-06	0.370265	0.23	0.121	0.158914
MUC20-OT1	6.94834e-06	0.26129	0.511	0.363	0.161
USP12	7.18265e-06	0.262519	0.253	0.14	0.166429
IKZF1	7.23075e-06	-0.294799	0.57	0.64	0.167544
MATR3.1	7.31999e-06	0.302855	0.228	0.123	0.169611
KRT10	7.92308e-06	0.30922	0.619	0.498	0.183586
MCL1	8.12487e-06	0.323638	0.584	0.449	0.188261
HNRNPD	8.2885e-06	-0.303608	0.505	0.591	0.192053
STAT3	8.37139e-06	0.351738	0.621	0.498	0.193974
TCF7	8.39389e-06	-0.44682	0.527	0.572	0.194495
CD226	8.66792e-06	0.293126	0.362	0.228	0.200844
ATXN7L3B	8.82215e-06	0.284104	0.393	0.26	0.204418
RNASEH2C	9.27789e-06	0.253011	0.426	0.286	0.214978
SARAF	9.29298e-06	-0.266939	0.817	0.816	0.215328
NBDY	1.00559e-05	0.254153	0.495	0.351	0.233005
CBFB	1.02506e-05	0.268991	0.309	0.186	0.237517
MAPKAPK3	1.08745e-05	0.269977	0.283	0.17	0.251972
CALM3	1.14659e-05	0.281569	0.589	0.458	0.265676
TRDC	1.16043e-05	-0.864894	0.045	0.107	0.268883
TYMP	1.18173e-05	0.284639	0.31	0.186	0.273818
RBL2	1.29439e-05	0.254518	0.459	0.316	0.299923
PAXBP1	1.30925e-05	0.290687	0.353	0.226	0.303366
PSTPIP1	1.47916e-05	0.262942	0.209	0.109	0.342737
CEBPB	1.54329e-05	-0.398853	0.289	0.384	0.357595
TNRC6B	1.69264e-05	-0.34621	0.621	0.681	0.392201
H1FX	1.91975e-05	-0.506922	0.463	0.533	0.444825
MAT2B	2.18312e-05	-0.397294	0.267	0.356	0.505851
HNRNPA1	2.37928e-05	-0.259216	0.754	0.835	0.551304
C6orf48	2.46225e-05	-0.389209	0.556	0.598	0.570528
PSMC5	2.50849e-05	0.291893	0.464	0.335	0.581243
KLF2	2.51266e-05	-0.560259	0.457	0.533	0.582209
GPX4	2.551e-05	-0.308385	0.661	0.709	0.591091
YWHAB	2.57649e-05	-0.358738	0.686	0.756	0.596998
INPP4B	2.67516e-05	0.321712	0.476	0.349	0.619861
SOCS3	2.92145e-05	0.350005	0.248	0.149	0.67693
ADARB1	3.01002e-05	0.260553	0.178	0.088	0.697451
RNF213	3.03319e-05	-0.396525	0.714	0.758	0.70282
SAMD9	3.14579e-05	0.265937	0.405	0.277	0.728911
NSA2	3.1501e-05	-0.278309	0.601	0.658	0.72991
AES	3.31324e-05	-0.286486	0.704	0.763	0.767711
NAA38	3.40809e-05	0.261889	0.362	0.24	0.789688
CTSL	3.43208e-05	-0.458314	0.048	0.107	0.795247
NIFK	3.45556e-05	-0.385787	0.223	0.302	0.800688
APEX1	3.60095e-05	-0.380658	0.298	0.379	0.834376
PCBP1	3.99668e-05	-0.301587	0.671	0.721	0.92607
UBTF	4.08619e-05	-0.442767	0.286	0.358	0.946811
MIDN	4.33104e-05	-0.395432	0.196	0.279	1
BFAR	4.68631e-05	-0.334607	0.169	0.251	1
CLIP1	5.17213e-05	0.261985	0.428	0.295	1
DNAJC15	5.30953e-05	0.278581	0.376	0.258	1
DUSP2	5.50672e-05	0.284607	0.242	0.142	1
UBE2R2	5.68733e-05	-0.392583	0.295	0.372	1
CKLF	5.72586e-05	0.250912	0.479	0.353	1
SYTL3	5.75722e-05	0.280803	0.406	0.281	1
SKIL	5.97996e-05	-0.618299	0.082	0.149	1
METRNL	6.00685e-05	-0.544563	0.078	0.144	1
NORAD	6.07137e-05	0.288049	0.401	0.279	1
DNAJA1	6.08899e-05	-0.369473	0.387	0.465	1
EIF4A2	6.22063e-05	-0.31467	0.624	0.7	1
BTN3A2	6.57633e-05	-0.353653	0.352	0.433	1
CEMIP2	7.51004e-05	0.253953	0.418	0.288	1
CCL5	7.65698e-05	-1.58544	0.118	0.188	1
CRYBG1	7.70949e-05	0.264249	0.253	0.156	1
COX6C	8.08227e-05	0.258534	0.745	0.653	1
2023-09-06	8.81609e-05	0.257219	0.792	0.7	1
YY1	9.81918e-05	-0.313342	0.495	0.565	1
RSBN1L	9.85068e-05	-0.388979	0.279	0.353	1
ARHGEF2	9.95536e-05	-0.309305	0.074	0.137	1
EIF4G2	0.000117905	-0.321649	0.644	0.695	1
NDUFS5	0.000126383	0.263886	0.677	0.593	1
RNF139	0.000135279	0.315457	0.227	0.137	1
ETS1	0.000141098	-0.316876	0.616	0.663	1
EIF3M	0.00014356	-0.320826	0.513	0.56	1
ZNF581	0.000145265	-0.327424	0.247	0.326	1
CALM2	0.000152553	-0.26222	0.572	0.66	1
AHR	0.000154182	0.27167	0.323	0.216	1
EPB41	0.000172596	-0.401357	0.389	0.463	1
MAGED2	0.000178868	-0.353715	0.138	0.209	1
LITAF	0.000179822	-0.380352	0.428	0.495	1
RIC3	0.000182176	0.29714	0.247	0.153	1
IL32	0.000188076	-0.475103	0.841	0.86	1
NFE2L2	0.000220931	-0.374556	0.308	0.377	1
ERGIC2	0.000238541	-0.257375	0.226	0.309	1
PET100	0.000248437	-0.30033	0.259	0.337	1
RGPD5	0.000258659	0.282489	0.132	0.065	1
JUND	0.000263964	0.271574	0.854	0.821	1
IFIT3	0.000270561	0.488751	0.197	0.119	1
GNAI2	0.000276021	-0.324185	0.554	0.605	1
SET	0.000286794	-0.251089	0.714	0.747	1
MALT1	0.000291871	0.287491	0.376	0.265	1
NOB1	0.000296118	-0.281497	0.173	0.244	1
PIM1	0.000311595	-0.362338	0.322	0.393	1
FAM102A	0.00031335	-0.425114	0.265	0.335	1
EIF2A	0.00033263	-0.299698	0.263	0.335	1
EIF5B	0.000370153	-0.340816	0.42	0.47	1
UBXN1	0.000382574	-0.250435	0.656	0.688	1
OSTC	0.000398379	-0.259375	0.279	0.356	1
PRF1	0.000406709	-1.11909	0.084	0.14	1
DDX18	0.000416986	-0.337091	0.458	0.514	1
GIMAP4	0.000443603	-0.334522	0.376	0.449	1
SPTBN1	0.00045571	0.291621	0.395	0.288	1
MSI2	0.000475109	0.257675	0.533	0.433	1
BRI3	0.000537137	-0.349709	0.406	0.46	1
KDM5A	0.000635915	-0.282647	0.377	0.442	1
GIMAP1	0.000661403	-0.347221	0.294	0.36	1
ST13	0.000672449	-0.282862	0.588	0.633	1
SRSF7	0.000697515	-0.260541	0.547	0.614	1
EPB41L4A-AS1	0.000699819	-0.354679	0.353	0.409	1
PRR13	0.000706454	-0.349213	0.394	0.449	1
LARP1	0.000776286	-0.329465	0.314	0.381	1
STK38	0.000777138	-0.341055	0.132	0.193	1
HERPUD1	0.000783631	-0.3518	0.569	0.623	1
FAM89B	0.000815305	-0.332231	0.2	0.267	1
TESPA1	0.000836026	-0.281138	0.271	0.344	1
IDS	0.000854119	-0.349446	0.496	0.558	1
CORO1A	0.000865716	-0.250715	0.702	0.721	1
TUBB4B	0.000906092	-0.353169	0.29	0.36	1
ZNF207	0.000915059	-0.275696	0.547	0.588	1
SUMO2	0.00100618	-0.251751	0.723	0.772	1
GATAD2B	0.00106232	-0.311757	0.177	0.242	1
SEC62	0.00124647	-0.264455	0.455	0.519	1
SERINC5	0.00124696	-0.37595	0.214	0.272	1
CCR7	0.00129582	-0.48412	0.341	0.388	1
UBE2B	0.00133175	-0.301736	0.496	0.544	1
BCL11B	0.00136043	-0.303119	0.521	0.57	1
TBL1XR1	0.00140501	-0.264337	0.358	0.423	1
KMT2A	0.00143004	-0.296123	0.612	0.663	1
UPF3A	0.00147337	-0.284589	0.377	0.43	1
GTF2I	0.00164264	-0.317333	0.322	0.384	1
CHST12	0.00165141	-0.402506	0.128	0.184	1
TKT	0.00170467	-0.266918	0.362	0.428	1
RASA4	0.00175288	-0.270372	0.123	0.181	1
PGM2L1	0.00177489	-0.449174	0.179	0.235	1
RSL1D1	0.00183148	-0.259042	0.476	0.523	1
PASK	0.00184111	-0.448052	0.214	0.27	1
MRFAP1	0.0020455	-0.333158	0.36	0.416	1
KMT2E	0.00206134	-0.340894	0.58	0.607	1
RBX1	0.00210644	-0.252253	0.391	0.444	1
ANKRD13D	0.00216263	-0.301163	0.217	0.284	1
HELZ	0.00220678	-0.259036	0.274	0.34	1
ARHGAP30	0.00226402	-0.363871	0.377	0.426	1
SETD1B	0.0023659	-0.273058	0.118	0.17	1
NARS	0.00240834	-0.30655	0.248	0.305	1
SETD5	0.00244114	-0.277333	0.218	0.277	1
TNRC6C	0.00255321	-0.287581	0.272	0.333	1
SHPRH	0.00270347	-0.314096	0.183	0.24	1
SAFB	0.0027526	-0.303113	0.259	0.312	1
CCT8	0.00286556	-0.284202	0.391	0.449	1
ARRDC2	0.00287366	-0.26039	0.107	0.158	1
EIF3J	0.00288412	-0.374221	0.304	0.347	1
ID2	0.00293714	-0.584109	0.414	0.453	1
ZEB2	0.00301473	-0.642862	0.069	0.114	1
HNRNPF	0.00335158	-0.272824	0.518	0.558	1
CANX	0.00338933	-0.2769	0.376	0.433	1
ESF1	0.00365947	-0.337659	0.21	0.26	1
CBLB	0.00374575	-0.31287	0.291	0.347	1
TES	0.00374896	-0.419953	0.327	0.363	1
LARP7	0.00382308	-0.291958	0.273	0.33	1
H3F3A	0.00388964	-0.269283	0.831	0.849	1
BUD31	0.00394799	-0.265915	0.357	0.407	1
IP6K1	0.0040108	-0.299439	0.136	0.188	1
DDX46	0.00402601	-0.277011	0.436	0.47	1
SLBP	0.00408376	-0.304138	0.229	0.284	1
GNL3	0.0042487	-0.277552	0.156	0.207	1
LYAR	0.00437352	-0.453698	0.165	0.214	1
KTN1	0.00464613	-0.29121	0.542	0.572	1
STK4	0.0046496	-0.264911	0.721	0.763	1
PCNX4	0.00504009	-0.32584	0.152	0.205	1
ATXN2	0.00539937	-0.355336	0.184	0.233	1
SHOC2	0.00540496	-0.339025	0.181	0.23	1
NASP	0.00549619	-0.318092	0.371	0.421	1
LSP1	0.00578598	-0.357404	0.415	0.447	1
SPOP	0.00580497	-0.366874	0.161	0.209	1
LRRN3	0.00585009	-0.434178	0.368	0.405	1
ITPKB	0.00585698	-0.281932	0.197	0.247	1
SQSTM1	0.00586111	-0.383191	0.544	0.591	1
RSRP1	0.00623468	-0.284518	0.524	0.579	1
PDIA6	0.00628313	-0.322065	0.363	0.4	1
PPIG	0.0063586	-0.253236	0.447	0.484	1
CRBN	0.00638351	-0.274544	0.308	0.358	1
LINC00513	0.00650228	-0.261279	0.198	0.253	1
KAT6A	0.00678038	-0.302574	0.371	0.405	1
P4HB	0.00710475	-0.285815	0.396	0.43	1
ISG20	0.00716163	-0.270133	0.436	0.479	1
RCAN3	0.00723413	-0.301691	0.496	0.528	1
DNAJC8	0.00727197	-0.285088	0.375	0.419	1
CRTC3	0.00730247	-0.252481	0.294	0.342	1
PIM2	0.00763252	-0.332979	0.302	0.344	1
XIAP	0.0076601	-0.339752	0.227	0.272	1
CNPY3	0.00787558	-0.256605	0.143	0.191	1
STK17A	0.00821611	-0.388623	0.518	0.526	1
MAZ	0.00870358	-0.287106	0.322	0.367	1
ASNA1	0.00873555	-0.259582	0.135	0.181	1
PDCD7	0.00875985	-0.331022	0.263	0.307	1
ST3GAL1	0.00888682	-0.265654	0.302	0.358	1
CNOT6L	0.00936971	-0.311496	0.319	0.36	1
SELPLG	0.009593	-0.252415	0.353	0.395	1
FYTTD1	0.00980885	-0.278711	0.242	0.291	1
CDK12	0.00996302	-0.326435	0.32	0.36	1
SEC61G	0.0100184	-0.313864	0.493	0.516	1
KLF3	0.0100524	-0.259399	0.228	0.277	1
ARPC1B	0.0105989	-0.269999	0.412	0.444	1
ATF6B	0.0107535	-0.304915	0.195	0.24	1
ARF1	0.0108	-0.318273	0.526	0.533	1
ABRACL	0.0108444	-0.277659	0.482	0.495	1
IGF2R	0.011516	-0.401193	0.204	0.251	1
HNRNPA3	0.0115574	-0.282607	0.563	0.586	1
SPCS2	0.011653	-0.322447	0.459	0.474	1
TNFRSF25	0.0116972	-0.333726	0.148	0.193	1
SLC25A5	0.0124581	-0.347204	0.482	0.495	1
STAG2	0.0127925	-0.337256	0.353	0.384	1
FMNL1	0.0139109	-0.264383	0.366	0.405	1
PSMA3	0.014081	-0.283008	0.331	0.372	1
FLNA	0.0146736	-0.356064	0.37	0.405	1
NLRC3	0.0147419	-0.266398	0.134	0.177	1
CCDC88C	0.0149632	-0.386288	0.297	0.33	1
OSBPL8	0.0151847	-0.302129	0.406	0.435	1
ZBTB38	0.0154004	-0.422643	0.283	0.321	1
MSN	0.0157678	-0.282733	0.566	0.584	1
KLF13	0.0162609	-0.331745	0.48	0.505	1
PLEKHF1	0.0166546	-0.262127	0.088	0.126	1
SKI	0.016676	-0.304198	0.104	0.142	1
ZNF22	0.016945	-0.254003	0.204	0.249	1
PPP1R2	0.0177094	-0.31387	0.511	0.551	1
AKAP9	0.0178727	-0.256959	0.486	0.509	1
ARHGAP25	0.0181834	-0.292566	0.204	0.244	1
LEF1	0.0188789	-0.353207	0.348	0.377	1
RNPS1	0.0192775	-0.284941	0.416	0.433	1
ARL14EP	0.0213698	-0.260572	0.163	0.205	1
MXD4	0.0215166	-0.31116	0.251	0.293	1
AC058791.1	0.0227018	-0.379672	0.315	0.358	1
ANKRD11	0.0265016	-0.267823	0.724	0.726	1
NCOA1	0.0268051	-0.299164	0.18	0.219	1
RB1CC1	0.0277778	-0.334401	0.452	0.474	1
BET1L	0.0286326	-0.259956	0.117	0.151	1
UFL1	0.0293914	-0.298266	0.232	0.263	1
CHD4	0.0301774	-0.259178	0.414	0.442	1
FAM208B	0.0315097	-0.312019	0.191	0.226	1
ZFP36	0.0317158	-0.390703	0.267	0.302	1
ZNF830	0.0321787	-0.254058	0.162	0.198	1
BCOR	0.0336595	-0.265036	0.122	0.158	1
RRAGC	0.0337596	-0.319463	0.19	0.223	1
DYNC1H1	0.0340721	-0.273077	0.434	0.465	1
HEXIM1	0.0363243	-0.276824	0.279	0.312	1
LINC01871	0.0387966	-0.46556	0.202	0.237	1
PTPN6	0.0402515	-0.275584	0.217	0.251	1
TFDP2	0.0428493	-0.311432	0.142	0.177	1
IST1	0.0432424	-0.2876	0.195	0.223	1
S1PR4	0.043745	-0.252952	0.341	0.365	1
IFI16	0.0457901	-0.314287	0.526	0.53	1
APOBEC3G	0.0460468	-0.292652	0.18	0.216	1
HIPK2	0.047677	-0.361579	0.236	0.272	1
PTPRE	0.0496352	-0.33122	0.172	0.205	1
