# Supplementary material for: HIV Infection Elicits Differential Transcriptomic Remodeling in CD4+ T Cells with Variable Proliferative Responses to the T Cell Receptor Stimulus
Source: Pathogens. 2023 Mar 24;12(4):511. doi: 10.3390/pathogens12040511 (PMC10145558; doi:10.3390/pathogens12040511)
Supplement: Supplementary file 1 [file pathogens-12-00511-s001.zip › TableS3.xlsx]

## Sheet: Cover_sheet
Table S3. Gene ontology terms and pathways over-represented for the genes differentially expressed between cells with high levels of HIV RNA and HIV-negative cells.
common = gene ontologies and pathways identified for all cell subsets in common
CFSElow_med - gene ontologies and pathways identified in common for cells that divided many times and few times
CFSEmed_high = gene ontologies and pathways identified in common for cells that divided a few times and non-dividing cells
CFSElow = gene ontologies and pathways identified for cells that divided many times
CFSEmed = gene ontologies and pathways identified for cells that divided a few times
CFSEhigh = gene ontologies and pathways identified for non-dividing cells
Note: there were no gene ontologies and pathways identified in common for cells that divided many times and non-dividing cells

## Sheet: GO_terms
common	CFSElow	CFSEmed	CFSEhigh	CFSElow_med
cytosolic ribosome	ruffle	nuclear speck	MHC protein complex	side of membrane
ribosomal subunit		cyclin-dependent protein kinase holoenzyme complex	recycling endosome	cytoplasmic ribonucleoprotein granule
ribosome		uropod	endocytic vesicle membrane	ribonucleoprotein granule
cytosolic small ribosomal subunit		cell trailing edge	endocytic vesicle
small ribosomal subunit		spindle
focal adhesion		serine/threonine protein kinase complex
cell-substrate junction		ficolin-1-rich granule
cytosolic large ribosomal subunit		spindle pole
large ribosomal subunit		cytoplasmic stress granule
polysomal ribosome
polysome

## Sheet: KEGG
common	CFSElow	CFSEmed	CFSEhigh	CFSElow_med	CFSEmed_high
Coronavirus disease - COVID-19	Parathyroid hormone synthesis, secretion and action	Hepatitis B	Type I diabetes mellitus	Kaposi sarcoma-associated herpesvirus infection	p53 signaling pathway
Ribosome	Estrogen signaling pathway	Measles	Allograft rejection	Fluid shear stress and atherosclerosis	Viral carcinogenesis
Epstein-Barr virus infection	JAK-STAT signaling pathway	C-type lectin receptor signaling pathway	Autoimmune thyroid disease	Pertussis	Transcriptional misregulation in cancer
Apoptosis		Glioma	Graft-versus-host disease	Necroptosis	TNF signaling pathway
Human cytomegalovirus infection		Pathways in cancer	Antigen processing and presentation
Lipid and atherosclerosis		Non-small cell lung cancer	Rheumatoid arthritis
Human immunodeficiency virus 1 infection		FoxO signaling pathway	Human T-cell leukemia virus 1 infection
		Osteoclast differentiation	Colorectal cancer
		Hepatitis C	Natural killer cell mediated cytotoxicity
		Small cell lung cancer	Viral myocarditis
		Cellular senescence	Viral protein interaction with cytokine and cytokine receptor
			Human papillomavirus infection
			Cytokine-cytokine receptor interaction

## Sheet: Reactome
common	CFSElow	CFSEmed	CFSEhigh	CFSElow_med	CFSEmed_high
GTP hydrolysis and joining of the 60S ribosomal subunit	Uptake and actions of bacterial toxins	Negative regulation of MAPK pathway	Immunoregulatory interactions between a Lymphoid and a non-Lymphoid cell	Signaling by Interleukins	Endosomal/Vacuolar pathway
Eukaryotic Translation Initiation	Interleukin-27 signaling	RAF-independent MAPK1/3 activation	TNFR2 non-canonical NF-kB pathway	Response of Mtb to phagocytosis	Transcriptional Regulation by TP53
Cap-dependent Translation Initiation	Growth hormone receptor signaling	Oxidative Stress Induced Senescence	NGF-stimulated transcription	Infection with Mycobacterium tuberculosis	Response of EIF2AK1 (HRI) to heme deficiency
Formation of a pool of free 40S subunits	mTORC1-mediated signalling	Toll Like Receptor 3 (TLR3) Cascade	Nuclear Events (kinase and transcription factor activation)	Protein methylation	TP53 Regulates Transcription of Genes Involved in G2 Cell Cycle Arrest
Response of EIF2AK4 (GCN2) to amino acid deficiency	RHO GTPases activate PAKs	MyD88-independent TLR4 cascade	Antigen Presentation: Folding, assembly and peptide loading of class I MHC	Interleukin-12 family signaling	TP53 Regulates Transcription of Cell Cycle Genes
L13a-mediated translational silencing of Ceruloplasmin expression	Interleukin-6 family signaling	TRIF(TICAM1)-mediated TLR4 signaling	TP53 Regulates Transcription of Cell Death Genes	Interleukin-6 signaling
Peptide chain elongation	Interleukin-35 Signalling	Neutrophil degranulation	TNFs bind their physiological receptors	Downregulation of SMAD2/3:SMAD4 transcriptional activity
Viral mRNA Translation	Antiviral mechanism by IFN-stimulated genes	Senescence-Associated Secretory Phenotype (SASP)	Regulated Necrosis	Inactivation of CSF3 (G-CSF) signaling
Selenocysteine synthesis	Anti-inflammatory response favouring Leishmania parasite infection	Downregulation of TGF-beta receptor signaling	TNF receptor superfamily (TNFSF) members mediating non-canonical NF-kB pathway
SRP-dependent cotranslational protein targeting to membrane	Leishmania parasite growth and survival	Signaling by TGF-beta Receptor Complex	DAP12 interactions
Eukaryotic Translation Elongation	ESR-mediated signaling	Toll Like Receptor 7/8 (TLR7/8) Cascade
Eukaryotic Translation Termination		MyD88 dependent cascade initiated on endosome
Nonsense Mediated Decay (NMD) independent of the Exon Junction Complex (EJC)		Toll Like Receptor 4 (TLR4) Cascade
Selenoamino acid metabolism		Signaling by NTRKs
Cellular response to starvation		Signaling by CSF3 (G-CSF)
Nonsense-Mediated Decay (NMD)		Signaling by NTRK1 (TRKA)
Nonsense Mediated Decay (NMD) enhanced by the Exon Junction Complex (EJC)		Transcriptional activity of SMAD2/SMAD3:SMAD4 heterotrimer
Influenza Infection		Toll-like Receptor Cascades
Influenza Viral RNA Transcription and Replication		Leishmania infection
Interferon alpha/beta signaling		Toll Like Receptor 9 (TLR9) Cascade
Ribosomal scanning and start codon recognition		Cellular Senescence
Signaling by ROBO receptors		Interleukin-12 signaling
Regulation of expression of SLITs and ROBOs		TGF-beta receptor signaling activates SMADs
Translation initiation complex formation		Chaperone Mediated Autophagy
Activation of the mRNA upon binding of the cap-binding complex and eIFs, and subsequent binding to 43S		CREB1 phosphorylation through the activation of CaMKII/CaMKK/CaMKIV cascasde
Formation of the ternary complex, and subsequently, the 43S complex		Interleukin-21 signaling
Major pathway of rRNA processing in the nucleolus and cytosol		Oncogene Induced Senescence
Interferon Signaling		MAP kinase activation
rRNA processing		Signaling by PTK6
Translation		Signaling by Non-Receptor Tyrosine Kinases
rRNA processing in the nucleus and cytosol		Interleukin-20 family signaling
Metabolism of amino acids and derivatives		Toll Like Receptor 10 (TLR10) Cascade
Axon guidance		Toll Like Receptor 5 (TLR5) Cascade
Interferon gamma signaling		MyD88 cascade initiated on plasma membrane
Interleukin-4 and Interleukin-13 signaling		Calcineurin activates NFAT

## Sheet: MSigDB
common	CFSEmed	CFSEhigh	CFSEmed_high
HALLMARK_TNFA_SIGNALING_VIA_NFKB	HALLMARK_G2M_CHECKPOINT	HALLMARK_IL2_STAT5_SIGNALING	HALLMARK_P53_PATHWAY
HALLMARK_INTERFERON_ALPHA_RESPONSE	HALLMARK_HYPOXIA		HALLMARK_APOPTOSIS
HALLMARK_INTERFERON_GAMMA_RESPONSE	HALLMARK_MYC_TARGETS_V1		HALLMARK_ALLOGRAFT_REJECTION
