# Supplementary material for: HIV Infection Elicits Differential Transcriptomic Remodeling in CD4+ T Cells with Variable Proliferative Responses to the T Cell Receptor Stimulus
Source: Pathogens. 2023 Mar 24;12(4):511. doi: 10.3390/pathogens12040511 (PMC10145558; doi:10.3390/pathogens12040511)
Supplement: Supplementary file 1 [file pathogens-12-00511-s001.zip › TableS4.xlsx]

## Sheet: Cover_sheet
Table S4. Genes expressed differentially between cells with low levels of HIV RNA and HIV-negative cells.
All genes with nominal p <0.05 are listed in this table, though only genes with p <0.05 following adjustment for multiple testing were used for further pathway and gene ontology enrichment analyses.
CFSElow = cells that divided many times
CFSEmed = cells that divided a few times
CFSEhigh = non-dividing cells
p_val	nominal p-value
avg_log2FC	average log2-transformed fold change of expression (group 1 / group 2)
pct.1	percentage of cells that express a given gene in group 1 (cells with low levels of HIV RNA)
pct.2	percentage of cells that express a given gene in group 2 (HIV-negative cells)
p_val_adj	p-value adjusted for multiple testing using the Bonferroni method
The genes are sorted based on the p-value adjusted for multiple testing using the Bonferroni method, least to greatest.

## Sheet: CFSElow
Gene	p_val	avg_log2FC	pct.1	pct.2	p_val_adj
POLR2J3.1	1.72059e-87	-1.08878	0.634	0.875	3.98678e-83
MT-ATP6	3.20341e-62	0.446987	0.999	0.998	7.42263e-58
S100A11	1.42712e-53	-0.774036	0.847	0.906	3.30679e-49
HLA-B	2.45641e-52	-0.436177	0.992	0.994	5.69175e-48
RPS21	2.61327e-52	-0.416281	0.994	0.982	6.05522e-48
MT-CYB	1.3553e-51	0.428433	0.998	0.994	3.14037e-47
HLA-C	8.04044e-51	-0.503999	0.979	0.985	1.86305e-46
IFITM1	1.84772e-42	0.724082	0.56	0.252	4.28135e-38
TMSB10	3.99027e-40	0.376204	1	0.994	9.24585e-36
RPS29	8.81522e-40	-0.300092	1	0.996	2.04257e-35
RPS27	4.97661e-39	-0.356511	1	0.998	1.15313e-34
RBPMS	5.70027e-39	-0.51295	0.15	0.377	1.32081e-34
MALAT1	2.42978e-38	-0.705149	1	0.998	5.63004e-34
HEBP2	1.17811e-33	0.57088	0.495	0.221	2.7298e-29
CRIP1	6.9542e-32	0.520923	0.482	0.215	1.61136e-27
SKIL	1.75667e-31	-0.632227	0.07	0.219	4.07038e-27
SMURF2	2.38969e-31	-0.849091	0.093	0.252	5.53715e-27
MT-CO3	7.14241e-31	0.375932	0.999	0.993	1.65497e-26
MT-CO2	1.26495e-30	0.316712	0.999	0.996	2.93101e-26
IFITM2	9.36366e-29	0.477034	0.945	0.824	2.16965e-24
BCL9L	1.39117e-28	-0.855628	0.216	0.404	3.22347e-24
RPS26	8.43785e-27	-0.367452	0.96	0.971	1.95514e-22
SERINC5	2.78343e-26	-0.719901	0.208	0.392	6.44949e-22
RPS11	3.19278e-26	0.250943	0.998	0.987	7.39799e-22
RPL35	4.05283e-26	0.255263	0.997	0.983	9.39081e-22
MIF	1.01954e-24	0.520382	0.669	0.465	2.36237e-20
PRDX2	9.16982e-24	0.389252	0.842	0.676	2.12474e-19
CDC42	9.35488e-24	0.354981	0.928	0.825	2.16762e-19
LCP1	1.11486e-23	0.379035	0.95	0.844	2.58324e-19
ZFP36L2	1.62443e-23	-0.54589	0.776	0.838	3.76397e-19
MTRNR2L12	7.83257e-22	0.821559	0.273	0.092	1.81488e-17
JUN	9.28272e-22	0.545606	0.708	0.535	2.1509e-17
RPS28	1.04992e-21	-0.259132	0.999	0.998	2.43278e-17
CAPG	2.51639e-21	0.38881	0.661	0.432	5.83072e-17
AC004951.1	2.81475e-21	-0.406312	0.175	0.336	6.52205e-17
ANKRD12	4.04054e-20	-0.675246	0.731	0.792	9.36233e-16
CD38	1.2192e-19	0.3965	0.511	0.307	2.82502e-15
RPS17	1.57407e-19	0.387833	0.776	0.597	3.64729e-15
UQCRH	2.68036e-19	0.314141	0.954	0.864	6.21065e-15
COTL1	3.18015e-19	0.386263	0.878	0.719	7.36872e-15
MT-ND5	6.93476e-19	0.373759	0.963	0.906	1.60685e-14
MX1	1.24692e-18	0.708501	0.369	0.189	2.88925e-14
NFKBIA	1.57045e-18	0.366828	0.942	0.778	3.63888e-14
GAPDH	1.61571e-18	0.265716	0.996	0.963	3.74375e-14
TUBA1B	1.71234e-18	0.542359	0.73	0.57	3.96766e-14
MKI67	1.98042e-18	0.570592	0.45	0.244	4.58884e-14
STMN1	3.94833e-18	0.53903	0.619	0.425	9.14867e-14
TOP2A	4.38469e-18	0.638928	0.356	0.167	1.01598e-13
PCLAF	5.30051e-18	0.442209	0.526	0.322	1.22818e-13
CORO1B	6.28878e-18	0.381805	0.71	0.498	1.45717e-13
LGALS1	6.72456e-18	0.297096	0.941	0.726	1.55815e-13
FCMR	7.87187e-18	-0.436692	0.294	0.467	1.82399e-13
AC245014.3	8.90008e-18	0.480391	0.237	0.074	2.06224e-13
TRDC	1.06884e-17	-0.933475	0.057	0.156	2.4766e-13
NUCKS1	1.25417e-17	0.3647	0.776	0.616	2.90605e-13
ENO1	1.69109e-17	0.286663	0.957	0.853	3.91842e-13
RPS10	1.7908e-17	-0.309275	0.921	0.941	4.14946e-13
CD69	3.65603e-17	0.379416	0.603	0.406	8.4714e-13
ATP5MC1	5.88096e-17	0.358466	0.606	0.426	1.36268e-12
H2AFV	9.37235e-17	0.371701	0.842	0.715	2.17167e-12
GMFG	1.11822e-16	0.282411	0.944	0.866	2.59103e-12
PTTG1	1.60812e-16	0.520658	0.425	0.244	3.72617e-12
H2AFY	2.28651e-16	0.324485	0.788	0.603	5.29808e-12
LSM5	2.69311e-16	0.323197	0.661	0.467	6.2402e-12
PSMB8	3.02155e-16	0.316492	0.866	0.732	7.00124e-12
PASK	3.07157e-16	-0.743154	0.12	0.237	7.11712e-12
AC004687.1	3.31782e-16	-0.658914	0.349	0.472	7.68772e-12
NUDT1	5.1331e-16	0.396849	0.513	0.333	1.18939e-11
CALM3	5.25073e-16	0.336887	0.803	0.664	1.21665e-11
HIST1H1E	6.79541e-16	0.463171	0.303	0.14	1.57456e-11
ARPC5	7.12806e-16	0.307752	0.874	0.763	1.65164e-11
LSM4	9.71496e-16	0.345947	0.705	0.537	2.25105e-11
AC245297.3	1.25285e-15	-0.643068	0.381	0.509	2.90299e-11
TMPO	1.44769e-15	0.425988	0.574	0.399	3.35444e-11
TYMS	1.60701e-15	0.479403	0.461	0.27	3.7236e-11
ANKRD11	1.69603e-15	-0.49118	0.791	0.824	3.92988e-11
GSTP1	2.40751e-15	0.315668	0.837	0.689	5.57844e-11
RAMP1	2.66429e-15	0.397111	0.309	0.147	6.17342e-11
RASA4	2.70369e-15	-0.290253	0.098	0.21	6.26473e-11
ACTB	2.91207e-15	0.272517	1	0.982	6.74755e-11
PPP1R15A	3.46693e-15	0.339901	0.783	0.603	8.03324e-11
MZT2A	3.47498e-15	0.338565	0.816	0.678	8.05186e-11
MZT2B	3.52956e-15	0.26032	0.936	0.862	8.17834e-11
PSMA7	3.80944e-15	0.292536	0.936	0.84	8.82685e-11
ANP32E	3.95805e-15	0.38466	0.635	0.476	9.17121e-11
LTB	4.70685e-15	0.321475	0.995	0.945	1.09062e-10
XRCC5	7.35361e-15	0.282204	0.833	0.704	1.70391e-10
NDUFS6	8.43729e-15	0.319443	0.767	0.618	1.955e-10
FAM102A	1.30521e-14	-0.507283	0.509	0.619	3.02431e-10
SNRPD1	1.97207e-14	0.307756	0.803	0.651	4.56949e-10
ARL4C	2.50094e-14	0.289057	0.969	0.899	5.79492e-10
IDH2	3.07739e-14	0.294304	0.635	0.46	7.13063e-10
SARAF	3.37707e-14	-0.364542	0.906	0.886	7.825e-10
TNFRSF18	3.46674e-14	0.360861	0.475	0.292	8.03279e-10
HMGB1	3.97627e-14	0.308306	0.978	0.934	9.21342e-10
FXYD5	4.13845e-14	-0.330792	0.903	0.903	9.58919e-10
IFI6	5.09057e-14	0.409526	0.35	0.197	1.17954e-09
LAMTOR4	5.51107e-14	0.261092	0.791	0.643	1.27697e-09
CCDC167	8.5738e-14	0.294962	0.565	0.382	1.98663e-09
MT2A	1.13414e-13	0.328426	0.715	0.561	2.62792e-09
BIRC5	1.20385e-13	0.418331	0.257	0.114	2.78944e-09
IDS	1.32659e-13	-0.650284	0.33	0.449	3.07384e-09
KDM7A	1.68309e-13	-0.402043	0.088	0.186	3.89988e-09
TSPAN14	1.68811e-13	-0.556304	0.355	0.474	3.91153e-09
PSMA4	1.72815e-13	0.304539	0.753	0.616	4.00431e-09
ITPKB	1.95044e-13	-0.35707	0.188	0.309	4.51937e-09
RFLNB	2.10908e-13	0.28828	0.801	0.608	4.88695e-09
PA2G4	2.19374e-13	0.267207	0.886	0.781	5.08311e-09
MCM4	2.25251e-13	0.348793	0.371	0.21	5.21929e-09
LAMTOR2	2.49844e-13	0.28598	0.539	0.369	5.78914e-09
BST2	3.13768e-13	0.462387	0.613	0.502	7.27032e-09
CCT2	3.4323e-13	0.262056	0.657	0.482	7.95299e-09
MT-ATP8	3.61008e-13	0.266185	0.276	0.129	8.36492e-09
AC016831.5	4.07082e-13	-0.43292	0.262	0.393	9.4325e-09
ZBTB7A	4.20596e-13	-0.475757	0.409	0.526	9.74564e-09
NUCB2	4.76498e-13	0.336285	0.623	0.474	1.10409e-08
DNMT1	4.80774e-13	0.303362	0.603	0.423	1.114e-08
HLA-E	5.29359e-13	-0.309922	0.944	0.932	1.22658e-08
RPA3	5.83343e-13	0.263944	0.571	0.386	1.35166e-08
ETFB	7.20984e-13	0.277574	0.694	0.562	1.67059e-08
CXCR4	7.74702e-13	-0.477936	0.581	0.665	1.79506e-08
SMC4	8.34663e-13	0.401008	0.48	0.305	1.934e-08
HELLS	9.07565e-13	0.403655	0.426	0.272	2.10292e-08
DUT	1.37866e-12	0.404033	0.618	0.469	3.19448e-08
PDCD5	1.38546e-12	0.27143	0.721	0.579	3.21025e-08
SERPINB1	1.65583e-12	0.289774	0.595	0.438	3.83673e-08
RPL36A	2.1477e-12	-0.370652	0.718	0.77	4.97642e-08
CENPF	2.65421e-12	0.657001	0.41	0.261	6.15008e-08
IFI44L	3.17272e-12	0.458273	0.225	0.096	7.35152e-08
KLHL6	4.3284e-12	-0.465995	0.165	0.274	1.00293e-07
TESC	4.35218e-12	0.252621	0.366	0.215	1.00844e-07
GINS2	5.23984e-12	0.293073	0.259	0.119	1.21412e-07
PCSK7	7.31705e-12	-0.461713	0.613	0.678	1.69543e-07
NDUFA6	7.58712e-12	0.30407	0.595	0.46	1.75801e-07
HMGN2	8.02605e-12	0.366725	0.865	0.772	1.85972e-07
CHEK1	9.57031e-12	0.315317	0.323	0.184	2.21754e-07
ITGA4	1.14928e-11	0.284702	0.616	0.461	2.66299e-07
ATP5IF1	1.44531e-11	0.264478	0.83	0.699	3.34894e-07
MCM5	1.57618e-11	0.282597	0.368	0.213	3.65217e-07
LAP3	1.63591e-11	0.256061	0.42	0.268	3.79056e-07
AP2S1	1.74225e-11	0.271441	0.692	0.561	4.03698e-07
BCOR	2.41409e-11	-0.542258	0.179	0.281	5.59369e-07
LITAF	2.49866e-11	-0.443757	0.511	0.597	5.78964e-07
SKI	2.53156e-11	-0.422161	0.142	0.243	5.86587e-07
CKS1B	2.96265e-11	0.295654	0.344	0.199	6.86475e-07
MCM3	3.78818e-11	0.298414	0.432	0.279	8.77759e-07
EMB	4.4121e-11	-0.52689	0.584	0.669	1.02233e-06
DDX17	4.41461e-11	-0.418363	0.77	0.798	1.02291e-06
EIF3I	4.59191e-11	0.252481	0.728	0.572	1.06399e-06
DPP4	4.60101e-11	0.27793	0.666	0.511	1.0661e-06
SRSF10	5.59366e-11	0.331104	0.784	0.658	1.29611e-06
CDK13	5.76801e-11	-0.422897	0.433	0.529	1.3365e-06
AC005332.7	7.44509e-11	-0.297209	0.06	0.134	1.7251e-06
MAD2L1	1.02858e-10	0.258656	0.314	0.178	2.38332e-06
HIST1H1C	1.0653e-10	0.447324	0.404	0.265	2.46841e-06
HMGB2	1.12542e-10	0.446612	0.645	0.518	2.60772e-06
IFIT3	1.15011e-10	0.382148	0.171	0.062	2.66493e-06
RNF213	1.16482e-10	-0.394918	0.801	0.829	2.699e-06
SMC2	1.47384e-10	0.26456	0.403	0.25	3.41503e-06
MLXIP	1.49843e-10	-0.520755	0.231	0.335	3.47202e-06
STK17A	1.51843e-10	-0.492796	0.649	0.695	3.51836e-06
NELL2	1.6487e-10	-0.274602	0.084	0.167	3.8202e-06
IL21R	1.69948e-10	-0.281575	0.076	0.154	3.93786e-06
TRA2B	1.74026e-10	0.284074	0.798	0.693	4.03235e-06
HINT2	2.67838e-10	0.253109	0.47	0.327	6.20606e-06
KIF20B	2.84139e-10	0.273168	0.381	0.235	6.58379e-06
YPEL3	2.93492e-10	-0.402959	0.456	0.561	6.80051e-06
PSME2	3.0307e-10	0.27486	0.806	0.68	7.02245e-06
H2AFZ	3.15028e-10	0.338125	0.877	0.792	7.29952e-06
RPL22L1	3.43368e-10	0.284306	0.635	0.491	7.95618e-06
TNRC6B	3.71819e-10	-0.423885	0.582	0.64	8.61541e-06
ACAT2	4.79402e-10	0.251128	0.4	0.261	1.11082e-05
HTATSF1	5.04024e-10	0.27824	0.562	0.423	1.16787e-05
TRGC2	5.11135e-10	-0.646457	0.097	0.18	1.18435e-05
ZFP36L1	5.48117e-10	-0.39925	0.639	0.704	1.27004e-05
ELK3	5.523e-10	-0.344476	0.171	0.267	1.27973e-05
DEK	5.56606e-10	0.288964	0.855	0.778	1.28971e-05
IL7R	5.74759e-10	-0.92525	0.547	0.607	1.33177e-05
YPEL2	6.75861e-10	-0.382292	0.155	0.254	1.56604e-05
EPB41	7.0341e-10	-0.676412	0.527	0.596	1.62987e-05
ITGA5	7.88418e-10	-0.26613	0.052	0.118	1.82684e-05
CDKN3	9.05359e-10	0.29656	0.24	0.123	2.09781e-05
DNAJC9	9.21533e-10	0.284692	0.405	0.263	2.13528e-05
ISG15	9.68428e-10	0.747308	0.673	0.614	2.24394e-05
DHFR	1.2227e-09	0.261855	0.369	0.239	2.83311e-05
WHAMM	1.33479e-09	0.310565	0.507	0.371	3.09284e-05
EBP	1.41244e-09	0.250091	0.669	0.517	3.27276e-05
AC007952.4	1.71547e-09	0.318666	0.263	0.145	3.97492e-05
TPX2	1.8819e-09	0.329603	0.279	0.158	4.36055e-05
RUNX3	1.94055e-09	-0.380058	0.679	0.728	4.49644e-05
HIST1H1B	2.61176e-09	0.472303	0.181	0.079	6.0517e-05
RBPJ	3.39034e-09	-0.409175	0.36	0.458	7.85576e-05
EVL	3.61237e-09	-0.273138	0.863	0.866	8.37023e-05
GIMAP7	4.08016e-09	-0.540623	0.667	0.708	9.45414e-05
KNL1	4.47865e-09	0.265444	0.207	0.101	0.000103775
NASP	4.72654e-09	0.310599	0.711	0.61	0.000109519
GRAMD1A	5.64587e-09	-0.284822	0.245	0.344	0.00013082
TTC3	5.84764e-09	-0.461301	0.504	0.588	0.000135496
MBP	9.07037e-09	-0.578951	0.562	0.625	0.000210169
IKZF1	9.12752e-09	-0.395209	0.759	0.787	0.000211494
TNFRSF4	1.1504e-08	0.258751	0.317	0.189	0.00026656
ST3GAL1	1.45685e-08	-0.357462	0.373	0.463	0.000337566
PCNA	1.62128e-08	0.277015	0.508	0.377	0.000375667
NUSAP1	1.74074e-08	0.395429	0.279	0.169	0.000403347
DLGAP5	1.7978e-08	0.272638	0.162	0.07	0.000416567
ATAD2	1.81278e-08	0.275232	0.318	0.197	0.00042004
CCSER2	1.89541e-08	-0.454394	0.396	0.478	0.000439186
JPT1	2.97202e-08	0.257481	0.661	0.539	0.000688648
MXD4	3.13083e-08	-0.350801	0.246	0.344	0.000725446
MTERF4	3.33953e-08	-0.435506	0.297	0.382	0.000773803
KDM6B	4.46881e-08	-0.319826	0.161	0.25	0.00103547
HMMR	5.75672e-08	0.280712	0.193	0.097	0.00133389
TUBB	7.11547e-08	0.327809	0.712	0.629	0.00164873
CCL5	8.87774e-08	-1.73426	0.221	0.294	0.00205706
CENPE	9.25748e-08	0.318007	0.234	0.134	0.00214505
AC058791.1	9.3378e-08	-0.300626	0.206	0.296	0.00216366
LAPTM5	9.35531e-08	-0.281915	0.821	0.82	0.00216772
AAK1	1.02662e-07	-0.403716	0.692	0.724	0.00237877
HIST1H1D	1.20336e-07	0.390351	0.421	0.307	0.0027883
CAMK4	1.62325e-07	-0.418476	0.46	0.526	0.00376123
CLEC2D	1.78034e-07	-0.315282	0.796	0.789	0.00412523
KLF3	2.03637e-07	-0.267373	0.193	0.285	0.00471848
RRAGC	2.11078e-07	-0.28342	0.196	0.285	0.00489089
TMEM173	2.40535e-07	-0.321698	0.387	0.469	0.00557344
SMC1A	2.47963e-07	0.261124	0.558	0.443	0.00574554
CTSH	2.52934e-07	0.262517	0.342	0.233	0.00586074
CXCR3	2.54075e-07	-0.42516	0.107	0.178	0.00588716
SNHG7	3.86362e-07	-0.357808	0.356	0.439	0.00895239
KAT6A	4.04358e-07	-0.40064	0.381	0.46	0.00936938
BCL11B	4.07103e-07	-0.525553	0.442	0.498	0.00943299
MT-ND6	5.03161e-07	-0.276533	0.734	0.75	0.0116587
METRNL	5.1969e-07	-0.348329	0.091	0.156	0.0120417
LBH	5.35233e-07	-0.419915	0.369	0.447	0.0124019
ARRDC2	5.69828e-07	-0.346408	0.162	0.239	0.0132035
PLCG2	6.04606e-07	-0.655237	0.203	0.108	0.0140093
TNRC6C	6.25766e-07	-0.28751	0.192	0.27	0.0144996
LSP1	6.38194e-07	-0.257159	0.772	0.759	0.0147876
KLHL24	7.01542e-07	-0.30003	0.289	0.377	0.0162554
PAG1	8.73995e-07	-0.335694	0.477	0.542	0.0202513
UBE2S	9.4218e-07	0.317341	0.484	0.371	0.0218313
NOTCH1	1.00323e-06	-0.337904	0.115	0.182	0.0232458
PLK3	1.40464e-06	-0.306694	0.261	0.342	0.0325469
ITGB1	1.4422e-06	-0.508783	0.322	0.392	0.0334172
RRM2	1.73022e-06	0.274686	0.256	0.162	0.0400909
SELENOS	2.09048e-06	-0.289305	0.411	0.491	0.0484384
CNOT6L	2.36548e-06	-0.372225	0.399	0.467	0.0548105
ERN1	2.51025e-06	-0.293223	0.246	0.329	0.0581651
DNAJB9	2.70734e-06	-0.323084	0.291	0.368	0.0627317
MGST3	2.79248e-06	-0.256262	0.421	0.489	0.0647046
SF1	3.83845e-06	-0.303385	0.718	0.719	0.0889407
ZNF791	3.90453e-06	-0.366754	0.263	0.338	0.0904719
YIPF4	4.768e-06	-0.350115	0.385	0.45	0.110479
PLEKHO1	4.93428e-06	-0.436286	0.406	0.461	0.114332
WAC	5.66592e-06	-0.295949	0.609	0.653	0.131285
RFFL	5.93364e-06	-0.254852	0.123	0.188	0.137488
S1PR1	6.05927e-06	-0.333642	0.343	0.414	0.140399
FGD3	6.64527e-06	-0.30734	0.362	0.436	0.153978
CHD1	6.71502e-06	-0.345375	0.407	0.469	0.155594
LARP1	8.01818e-06	-0.26459	0.522	0.562	0.185789
MLLT6	9.05196e-06	-0.297483	0.378	0.449	0.209743
STK4	9.35211e-06	-0.310664	0.791	0.783	0.216698
TGFB1	9.67582e-06	-0.357709	0.607	0.64	0.224199
SORL1	1.08725e-05	-0.447602	0.341	0.404	0.251926
GABPB1-AS1	1.1671e-05	-0.38465	0.567	0.625	0.270429
ERBIN	1.27626e-05	-0.356872	0.341	0.401	0.295723
TRIM33	1.32256e-05	-0.319607	0.297	0.362	0.30645
TRIM27	1.42664e-05	-0.257562	0.202	0.268	0.330566
CD37	1.44879e-05	-0.276181	0.757	0.776	0.335699
RAB5IF	1.47498e-05	-0.286707	0.368	0.428	0.341767
TARS	1.50617e-05	-0.312047	0.511	0.548	0.348995
LRRC8C	1.54596e-05	-0.322209	0.258	0.325	0.358215
NEAT1	1.57912e-05	-0.31985	0.977	0.969	0.365898
ZFAS1	1.61622e-05	-0.251771	0.838	0.833	0.374495
FAM214A	1.63541e-05	-0.291708	0.164	0.23	0.378941
DDX24	1.70464e-05	-0.307127	0.75	0.754	0.394982
ASH1L	1.74406e-05	-0.322848	0.455	0.507	0.404116
CST7	1.83914e-05	-0.309843	0.569	0.594	0.426148
MIDN	1.84199e-05	-0.341925	0.246	0.312	0.426807
CCPG1	2.01979e-05	-0.285256	0.262	0.331	0.468006
KMT2E	2.02409e-05	-0.371443	0.581	0.618	0.469001
KLF7	2.22181e-05	-0.257656	0.133	0.195	0.514815
STK10	2.91502e-05	-0.256154	0.505	0.553	0.67544
ATP8B2	2.92079e-05	-0.285306	0.186	0.248	0.676777
FYN	3.16306e-05	-0.28685	0.492	0.533	0.732912
PHF23	3.18061e-05	-0.250719	0.129	0.188	0.736979
ZNF276	3.31079e-05	-0.333036	0.201	0.263	0.767143
CHD7	3.47724e-05	-0.320373	0.319	0.382	0.805711
CYTH1	4.0342e-05	-0.277875	0.478	0.531	0.934766
PIK3IP1	4.26301e-05	-0.347047	0.418	0.483	0.987782
ZNF26	4.42016e-05	-0.282742	0.179	0.241	1
BRI3	4.58409e-05	-0.258144	0.55	0.588	1
ZC3H8	4.68017e-05	-0.321023	0.228	0.289	1
AKAP9	4.96632e-05	-0.320901	0.587	0.621	1
CTDSP2	5.23292e-05	-0.250408	0.269	0.342	1
CYTIP	5.39051e-05	-0.261589	0.706	0.711	1
GIMAP4	5.44217e-05	-0.287077	0.515	0.57	1
AKAP13	5.4468e-05	-0.349038	0.611	0.629	1
TBL1XR1	6.00794e-05	-0.332285	0.463	0.513	1
KMT2A	6.61993e-05	-0.283602	0.577	0.612	1
PRMT2	6.7063e-05	-0.463142	0.436	0.471	1
RBM12	7.07705e-05	-0.26115	0.195	0.259	1
EDEM3	7.14206e-05	-0.269943	0.155	0.213	1
ZNFX1	7.27396e-05	-0.349663	0.245	0.307	1
PURA	7.47509e-05	-0.369017	0.346	0.401	1
GOLGA4	7.77114e-05	-0.324751	0.59	0.638	1
EIF1B	7.99305e-05	-0.268822	0.412	0.474	1
PGM2L1	9.09127e-05	-0.314883	0.128	0.182	1
HIST1H4C	9.31866e-05	0.377621	0.659	0.603	1
ARID1A	9.60471e-05	-0.255644	0.501	0.542	1
DIP2A	9.72581e-05	-0.27454	0.154	0.211	1
ZFP36	0.00010551	-0.286856	0.424	0.487	1
ZNRD1	0.000118653	-0.262009	0.477	0.526	1
ANKRD13D	0.000134005	-0.336272	0.278	0.333	1
TCF7	0.000135696	-0.414095	0.49	0.522	1
MYO1F	0.000171271	-0.358118	0.381	0.43	1
KDM5A	0.000181332	-0.267568	0.527	0.564	1
TRIM56	0.000185692	-0.350234	0.403	0.449	1
PIK3CD	0.000233615	-0.25382	0.36	0.417	1
FAM107B	0.000254322	-0.285671	0.71	0.719	1
OSBPL8	0.000255548	-0.325454	0.642	0.671	1
PRRC2B	0.000265879	-0.340466	0.426	0.465	1
MAP7D1	0.000267304	-0.262365	0.467	0.518	1
SUN2	0.000271176	-0.26887	0.576	0.605	1
RICTOR	0.000276186	-0.275406	0.272	0.324	1
TGFBR2	0.000276731	-0.263374	0.265	0.318	1
PDCD4	0.000281712	-0.399552	0.429	0.474	1
C6orf48	0.000288563	-0.300084	0.626	0.645	1
DYNC1H1	0.000320591	-0.337877	0.569	0.601	1
ARID1B	0.000338438	-0.332722	0.532	0.546	1
KTN1	0.000345136	-0.265808	0.704	0.71	1
LPIN1	0.000351761	-0.270901	0.264	0.312	1
RAB29	0.000369139	-0.30757	0.331	0.382	1
NFE2L2	0.000381541	-0.353393	0.372	0.414	1
MT1E	0.000388147	-0.293779	0.216	0.274	1
GIMAP1	0.000390899	-0.252525	0.391	0.447	1
RGCC	0.000535899	-0.338185	0.304	0.355	1
FLNA	0.000543132	-0.272247	0.718	0.715	1
DYRK2	0.000543289	-0.3055	0.365	0.419	1
ANKH	0.0007141	-0.295949	0.33	0.386	1
MORC3	0.00073801	-0.305422	0.232	0.278	1
SEC62	0.000896699	-0.306691	0.608	0.619	1
PHF3	0.000903245	-0.271164	0.551	0.575	1
RYBP	0.000911497	-0.263827	0.199	0.246	1
C16orf54	0.000916765	-0.348581	0.247	0.29	1
ZNF292	0.000919721	-0.320624	0.553	0.575	1
AGO2	0.00100913	-0.313879	0.382	0.419	1
INTS6	0.00108583	-0.313558	0.302	0.349	1
AKIRIN1	0.00108855	-0.339376	0.393	0.423	1
CITED2	0.00115495	-0.310191	0.265	0.316	1
NR3C1	0.00115731	-0.279624	0.393	0.423	1
SETD5	0.00122234	-0.255912	0.3	0.344	1
RTKN2	0.00126666	-0.317202	0.15	0.199	1
DHX36	0.00138586	-0.26464	0.58	0.601	1
SPATA13	0.00150749	-0.265645	0.295	0.34	1
RABEP1	0.00154383	-0.256675	0.236	0.281	1
RABGAP1L	0.0016702	-0.294189	0.288	0.331	1
STK38	0.00188181	-0.294786	0.245	0.287	1
RCAN3	0.00229922	-0.256733	0.575	0.579	1
ITGB7	0.00236905	-0.257906	0.53	0.542	1
LDLRAD4	0.00241518	-0.371323	0.177	0.221	1
BPTF	0.00245044	-0.263162	0.706	0.695	1
JUNB	0.00245221	-0.3073	0.597	0.596	1
BIRC2	0.00248442	-0.309652	0.201	0.243	1
ARCN1	0.00253729	-0.296603	0.356	0.397	1
CHD3	0.00307481	-0.270727	0.424	0.452	1
TRAF3IP3	0.00336051	-0.272738	0.747	0.735	1
MYADM	0.00337004	-0.345025	0.268	0.309	1
SAMD1	0.00380744	-0.371545	0.275	0.311	1
MRFAP1L1	0.00401116	-0.303972	0.26	0.298	1
GCC2	0.00414586	-0.317863	0.505	0.522	1
UBTF	0.00415685	-0.281218	0.51	0.533	1
TNFRSF25	0.00442824	-0.303603	0.261	0.3	1
MOB3A	0.00504524	-0.253756	0.365	0.397	1
LYAR	0.00550834	-0.457706	0.304	0.335	1
NFATC2IP	0.0063121	-0.28031	0.454	0.474	1
XIAP	0.00799587	-0.286629	0.262	0.298	1
TRPM7	0.00813732	-0.257987	0.29	0.325	1
SERPINB9	0.00846061	-0.313223	0.146	0.178	1
GATAD2B	0.009566	-0.255863	0.23	0.263	1
NSRP1	0.0116917	-0.255231	0.346	0.379	1
HELZ	0.0117256	-0.272989	0.416	0.434	1
TUT4	0.0124963	-0.265377	0.44	0.458	1
TRIP11	0.0134003	-0.266312	0.274	0.3	1
RBMS1	0.0143118	-0.270387	0.5	0.507	1
LGALS3	0.0152137	-0.308675	0.306	0.336	1
CTSW	0.0171184	-0.293428	0.332	0.364	1
TMEM245	0.0197995	-0.309983	0.295	0.318	1
MAP3K2	0.0203815	-0.261932	0.383	0.399	1
CCR7	0.020787	-0.380828	0.307	0.333	1
RSBN1L	0.0280453	-0.282327	0.379	0.403	1
MIAT	0.0294986	-0.285583	0.293	0.327	1
RORA	0.0330571	-0.25401	0.384	0.406	1
ABLIM1	0.0371337	-0.367426	0.352	0.375	1
N4BP2L2	0.0427832	-0.284964	0.61	0.594	1
TC2N	0.0487754	-0.296564	0.332	0.351	1

## Sheet: CFSEmed
Gene	p_val	avg_log2FC	pct.1	pct.2	p_val_adj
POLR2J3.1	5.98665e-52	-1.04458	0.746	0.933	1.38717e-47
IFITM1	1.51685e-36	0.826597	0.556	0.162	3.51468e-32
S100A11	6.09253e-30	-0.805242	0.764	0.873	1.4117e-25
JUN	6.57914e-29	1.00568	0.738	0.439	1.52445e-24
RPS14	1.2394e-28	0.314663	0.999	0.99	2.87181e-24
RPS26	4.56392e-26	-0.507088	0.942	0.975	1.05751e-21
HLA-B	2.84068e-25	-0.370225	0.995	0.99	6.58213e-21
HLA-C	4.3714e-24	-0.423761	0.983	0.984	1.0129e-19
TMSB10	1.92037e-23	0.38849	0.999	0.981	4.44969e-19
RPS11	2.31178e-23	0.335882	0.997	0.99	5.35662e-19
RPL18A	1.66767e-22	0.272483	0.999	0.997	3.86415e-18
RPS4X	3.4483e-22	0.281418	0.999	0.997	7.99006e-18
MT-ND2	1.45548e-21	-0.447794	0.992	0.99	3.37249e-17
IFITM2	1.82358e-21	0.559215	0.916	0.697	4.22542e-17
RPS8	1.83755e-21	0.276019	0.998	0.987	4.25779e-17
RPL10	2.09778e-21	0.261818	0.999	0.99	4.86077e-17
SKIL	2.57661e-21	-0.864436	0.081	0.239	5.97027e-17
RPS2	5.81852e-21	0.274619	0.998	0.997	1.34821e-16
SMURF2	1.04491e-20	-0.910342	0.14	0.318	2.42115e-16
CTSL	1.0609e-20	-0.589707	0.039	0.162	2.45822e-16
MT-CYB	5.08407e-20	0.302789	0.997	1	1.17803e-15
HEBP2	6.67664e-20	0.48408	0.473	0.197	1.54704e-15
RPS19	7.20653e-20	0.268751	0.999	0.997	1.66982e-15
RPS21	1.1987e-19	-0.296482	0.993	0.987	2.7775e-15
BCL9L	3.91254e-18	-0.997685	0.22	0.401	9.06575e-14
RPL27A	8.51767e-18	0.255888	0.996	0.984	1.97363e-13
MT-ATP6	1.11967e-17	0.279849	1	0.997	2.59439e-13
NFKBIA	2.29698e-17	0.515327	0.908	0.697	5.32233e-13
RPL12	4.42526e-17	0.253021	0.997	0.99	1.02538e-12
PASK	5.1092e-16	-1.00359	0.225	0.395	1.18385e-11
CD69	1.03598e-15	0.513345	0.613	0.366	2.40048e-11
RPS27	2.05019e-15	-0.25271	1	1	4.75049e-11
ANKRD12	5.65001e-15	-0.654374	0.843	0.876	1.30916e-10
MIF	6.38533e-15	0.442713	0.61	0.382	1.47955e-10
MZT2B	6.4293e-15	0.343476	0.937	0.831	1.48973e-10
GBP5	7.24365e-14	0.441423	0.832	0.621	1.67843e-09
CLIC1	7.26893e-14	0.338166	0.95	0.812	1.68428e-09
LCP1	8.2188e-14	0.353108	0.925	0.783	1.90438e-09
MTRNR2L12	1.40543e-13	0.932332	0.298	0.108	3.25653e-09
PMEPA1	1.8115e-13	-0.37261	0.026	0.105	4.19743e-09
CCND2	2.41964e-13	0.370821	0.799	0.58	5.60654e-09
NFKBIZ	3.47394e-13	0.40974	0.508	0.277	8.04947e-09
CRIP1	3.67709e-13	0.384975	0.453	0.229	8.52018e-09
ZFP36L2	4.26841e-13	-0.58322	0.765	0.806	9.89033e-09
STX16	4.81841e-13	0.350111	0.594	0.347	1.11647e-08
TNFRSF18	7.25309e-13	0.455746	0.581	0.347	1.68061e-08
LTB	9.15558e-13	0.495645	0.989	0.939	2.12144e-08
CALM3	1.24172e-12	0.388092	0.798	0.611	2.87719e-08
AC245297.3	1.27803e-12	-0.782263	0.461	0.58	2.96132e-08
TNFRSF4	1.58682e-12	0.430556	0.494	0.255	3.67681e-08
ARPC5	2.58492e-12	0.348325	0.859	0.71	5.98952e-08
CDCA7	3.35184e-12	0.352318	0.311	0.118	7.76655e-08
PHPT1	4.27907e-12	0.397776	0.647	0.439	9.91503e-08
WHAMM	4.76511e-12	0.363058	0.525	0.306	1.10412e-07
PPP1R15A	6.99021e-12	0.381521	0.776	0.525	1.6197e-07
BCL11B	7.25739e-12	-0.713738	0.574	0.666	1.68161e-07
TNFSF8	8.37765e-12	0.326766	0.296	0.108	1.94118e-07
FTL	8.39686e-12	-0.283963	0.997	0.987	1.94564e-07
MALAT1	9.9594e-12	-0.384194	1	1	2.30769e-07
RPS27L	1.05672e-11	0.348185	0.794	0.621	2.44852e-07
AC245014.3	1.12056e-11	0.386775	0.225	0.057	2.59645e-07
SKI	1.25382e-11	-0.439452	0.148	0.283	2.90523e-07
FAM102A	1.6313e-11	-0.668014	0.491	0.605	3.77989e-07
CYSLTR1	3.79391e-11	0.352026	0.496	0.274	8.79087e-07
RPS17	4.17809e-11	0.379415	0.769	0.599	9.68106e-07
PCLAF	4.4319e-11	0.374622	0.37	0.172	1.02692e-06
LPGAT1	4.71656e-11	0.328089	0.389	0.191	1.09287e-06
AC133644.2	5.73466e-11	0.358361	0.453	0.239	1.32878e-06
HIST1H1E	5.89055e-11	0.433918	0.275	0.105	1.3649e-06
GIMAP7	6.57066e-11	-0.730008	0.715	0.742	1.52249e-06
DPP4	7.02583e-11	0.360873	0.707	0.475	1.62795e-06
AC103591.3	8.20354e-11	0.315893	0.198	0.048	1.90084e-06
ZBTB10	1.27302e-10	0.333061	0.38	0.191	2.9497e-06
PCNA	1.31785e-10	0.364855	0.479	0.271	3.0536e-06
CLEC2B	1.83352e-10	0.327878	0.63	0.408	4.24844e-06
BST2	1.95063e-10	0.405479	0.678	0.494	4.51981e-06
OXCT1	1.98159e-10	0.267524	0.345	0.156	4.59154e-06
MT-ND6	2.32223e-10	-0.444998	0.729	0.793	5.38084e-06
IDS	2.55697e-10	-0.711589	0.441	0.535	5.92476e-06
MKI67	3.05749e-10	0.793327	0.294	0.127	7.0845e-06
HELLS	3.69371e-10	0.370959	0.354	0.166	8.55869e-06
CDK13	4.36322e-10	-0.533281	0.526	0.608	1.011e-05
OAS2	5.91886e-10	0.284245	0.377	0.185	1.37146e-05
ARGLU1	6.18464e-10	0.253211	0.87	0.713	1.43304e-05
TPX2	6.91747e-10	0.396967	0.269	0.105	1.60285e-05
ISG15	7.05822e-10	0.753702	0.711	0.586	1.63546e-05
RFLNB	7.3736e-10	0.25513	0.796	0.589	1.70854e-05
ARMH1	7.37418e-10	0.287649	0.313	0.134	1.70867e-05
NKD1	7.6658e-10	-0.3064	0.031	0.102	1.77624e-05
GSTP1	8.62681e-10	0.260203	0.779	0.634	1.99892e-05
FHIT	9.61791e-10	0.30259	0.463	0.271	2.22857e-05
IRF1	9.77106e-10	0.273956	0.898	0.72	2.26405e-05
CCNL1	1.01583e-09	0.331789	0.903	0.736	2.35378e-05
CDC42	1.19426e-09	0.314334	0.893	0.771	2.76723e-05
CD38	1.32159e-09	0.326769	0.572	0.385	3.06226e-05
SELENOW	1.54021e-09	0.292249	0.529	0.328	3.56883e-05
PRDX2	2.02056e-09	0.282785	0.812	0.631	4.68185e-05
TMPO	2.3566e-09	0.463598	0.568	0.395	5.46048e-05
PLAC8	2.44289e-09	0.331126	0.627	0.436	5.66041e-05
PRKX	3.16873e-09	0.304037	0.723	0.503	7.34226e-05
CBX5	3.70947e-09	0.317796	0.545	0.363	8.59521e-05
AC004687.1	3.81042e-09	-0.677192	0.426	0.506	8.82913e-05
TYMS	4.20742e-09	0.423147	0.347	0.178	9.74901e-05
SRGN	4.57837e-09	0.268208	0.939	0.812	0.000106085
TOP2A	4.7548e-09	0.56839	0.294	0.134	0.000110173
MRPS15	4.92136e-09	0.296261	0.717	0.522	0.000114033
BCL2	5.19973e-09	0.252488	0.731	0.519	0.000120483
CDT1	5.38561e-09	0.258069	0.318	0.146	0.00012479
NUCB2	5.5655e-09	0.335442	0.682	0.51	0.000128958
ITGA4	5.64871e-09	0.257855	0.619	0.427	0.000130886
SAMD9L	5.75648e-09	0.293483	0.457	0.268	0.000133383
RAMP1	6.10513e-09	0.314011	0.232	0.086	0.000141462
EZH2	6.23799e-09	0.250234	0.373	0.191	0.00014454
ZFP36L1	6.3279e-09	-0.561106	0.64	0.694	0.000146624
CDKN3	6.39078e-09	0.304391	0.208	0.07	0.000148081
CENPF	6.56003e-09	0.707415	0.301	0.143	0.000152003
ORC6	6.84708e-09	0.278783	0.228	0.086	0.000158654
PTTG1	7.32299e-09	0.405736	0.359	0.191	0.000169681
SLC39A10	7.37018e-09	0.251975	0.349	0.172	0.000170774
ASPM	7.90357e-09	0.517955	0.213	0.073	0.000183134
CCNI	8.6116e-09	-0.346542	0.917	0.911	0.000199539
LPP	1.16267e-08	0.260033	0.448	0.255	0.000269403
STMN1	1.25623e-08	0.653348	0.487	0.338	0.000291081
RPL22L1	1.2851e-08	0.32763	0.621	0.42	0.000297771
MBNL1	1.29263e-08	0.29722	0.889	0.783	0.000299516
STAT4	1.37041e-08	0.268531	0.616	0.411	0.000317538
GZMM	1.40891e-08	0.314503	0.479	0.306	0.000326458
PABPC1	1.48786e-08	-0.279799	0.975	0.959	0.000344752
MT2A	1.68022e-08	0.291985	0.647	0.462	0.000389323
RNASEH2C	1.95329e-08	0.276421	0.581	0.385	0.000452596
IFI44L	2.00082e-08	0.531	0.275	0.131	0.000463611
TNRC6B	2.45192e-08	-0.536253	0.723	0.739	0.000568134
CORO1B	2.95571e-08	0.287118	0.766	0.564	0.000684869
MAPKAPK3	3.03276e-08	0.26551	0.489	0.309	0.000702722
STK4	3.19193e-08	-0.377771	0.849	0.834	0.000739603
SMC2	3.66333e-08	0.286383	0.369	0.201	0.000848831
CDK6	4.22079e-08	0.270998	0.745	0.535	0.000977998
RNF213	4.52699e-08	-0.446051	0.84	0.841	0.00104895
MDM2	4.57954e-08	0.313043	0.439	0.264	0.00106113
HIST1H1B	5.06903e-08	0.512438	0.165	0.048	0.00117455
MLXIP	5.19271e-08	-0.653522	0.313	0.417	0.0012032
ABRACL	6.22295e-08	-0.350256	0.792	0.803	0.00144192
XAF1	6.35945e-08	0.300233	0.501	0.331	0.00147355
HTATSF1	7.04966e-08	0.260694	0.583	0.382	0.00163348
SF1	7.30935e-08	-0.364725	0.772	0.783	0.00169365
CAMK4	7.45668e-08	-0.478925	0.501	0.57	0.00172779
NUCKS1	8.30734e-08	0.311788	0.757	0.605	0.00192489
ATAD5	9.21672e-08	0.278634	0.256	0.115	0.00213561
AC007952.4	9.5914e-08	0.362104	0.257	0.118	0.00222242
CENPE	1.16146e-07	0.381394	0.202	0.08	0.00269122
SMC4	1.19415e-07	0.359153	0.429	0.268	0.00276696
SARAF	1.37209e-07	-0.310366	0.935	0.898	0.00317926
HMMR	1.57287e-07	0.305157	0.182	0.064	0.00364449
SERINC5	1.63416e-07	-0.651349	0.286	0.379	0.00378652
KIF20B	1.66489e-07	0.317056	0.378	0.223	0.00385771
RBPMS	1.72374e-07	-0.277328	0.141	0.252	0.00399409
PNN	2.0162e-07	0.285898	0.855	0.729	0.00467174
BIRC5	2.18555e-07	0.295749	0.198	0.076	0.00506415
ATAD2	2.32199e-07	0.256547	0.313	0.159	0.00538029
NUSAP1	2.42169e-07	0.455877	0.274	0.14	0.00561129
DLGAP5	2.58818e-07	0.254905	0.149	0.041	0.00599707
UBE2C	2.94954e-07	0.347265	0.183	0.067	0.00683439
ZNF276	3.31976e-07	-0.535232	0.205	0.299	0.00769221
KLF3	3.6788e-07	-0.479468	0.202	0.303	0.00852414
IFIT3	3.7354e-07	0.331886	0.202	0.08	0.00865528
DNMT1	3.78452e-07	0.255843	0.566	0.395	0.00876911
AC058791.1	4.02282e-07	-0.49943	0.267	0.373	0.00932127
TTN	4.34553e-07	0.278857	0.39	0.226	0.010069
ATF4	4.36917e-07	-0.322034	0.811	0.818	0.0101238
MCL1	4.38022e-07	0.269788	0.724	0.545	0.0101494
CRK	5.58155e-07	-0.339726	0.119	0.207	0.012933
MX1	7.70966e-07	0.457502	0.464	0.325	0.0178641
CCNB1	7.89552e-07	0.277134	0.142	0.041	0.0182947
KDM7A	7.97044e-07	-0.472293	0.141	0.232	0.0184683
MCM4	8.2484e-07	0.284492	0.313	0.175	0.0191124
IL7R	8.48159e-07	-0.820324	0.624	0.643	0.0196527
ANP32E	8.96933e-07	0.278385	0.581	0.424	0.0207828
DUT	9.56608e-07	0.358495	0.587	0.427	0.0221656
NDUFB8	1.19433e-06	0.251749	0.718	0.576	0.0276738
GCC2	1.59054e-06	-0.491688	0.624	0.656	0.0368544
H2AFV	1.78849e-06	0.260854	0.815	0.694	0.0414411
PIK3IP1	1.9556e-06	-0.45683	0.519	0.573	0.0453132
GADD45A	2.66362e-06	0.290325	0.396	0.252	0.0617187
KLHL6	3.50449e-06	-0.505967	0.217	0.306	0.0812026
FCMR	3.78154e-06	-0.352709	0.37	0.475	0.0876221
DDX24	4.15083e-06	-0.318301	0.838	0.847	0.0961788
MBP	4.18216e-06	-0.532619	0.656	0.694	0.0969049
SCAF11	4.23524e-06	-0.348759	0.741	0.739	0.0981347
PCSK7	4.4612e-06	-0.355797	0.715	0.732	0.10337
SFPQ	4.47021e-06	-0.325962	0.847	0.876	0.103579
SON	4.67789e-06	-0.292205	0.894	0.882	0.108391
ANKRD11	4.91256e-06	-0.450705	0.813	0.831	0.113829
DEK	8.06508e-06	0.270429	0.817	0.694	0.186876
CNBP	9.15873e-06	-0.33487	0.816	0.834	0.212217
SNHG7	9.3214e-06	-0.437285	0.495	0.535	0.215986
C6orf48	9.60221e-06	-0.427148	0.761	0.764	0.222493
IKZF1	9.95827e-06	-0.395125	0.764	0.771	0.230743
KLF13	1.08731e-05	-0.381007	0.641	0.675	0.25194
RPL36A	1.11702e-05	-0.298171	0.811	0.783	0.258825
BCOR	1.1747e-05	-0.491417	0.199	0.283	0.27219
LSP1	1.19989e-05	-0.334054	0.727	0.726	0.278028
ZNRD1	1.25459e-05	-0.339624	0.495	0.545	0.290702
SEC61G	1.38e-05	-0.298187	0.728	0.726	0.31976
HMGB2	1.51873e-05	0.417387	0.629	0.516	0.351904
FOSB	1.61448e-05	0.273245	0.247	0.134	0.374091
SRSF10	1.7274e-05	0.274472	0.754	0.627	0.400255
RCAN3	1.81688e-05	-0.399741	0.635	0.64	0.420989
ST3GAL1	1.90588e-05	-0.406383	0.433	0.49	0.441611
PLK3	2.06074e-05	-0.334327	0.233	0.315	0.477494
CXCR4	2.26168e-05	-0.444249	0.704	0.675	0.524054
ANKH	2.26747e-05	-0.376976	0.344	0.42	0.525395
RBM38	2.27119e-05	-0.427335	0.345	0.411	0.526257
AC004951.1	2.32123e-05	-0.353286	0.256	0.344	0.537853
CNOT6L	2.41695e-05	-0.491198	0.447	0.506	0.560032
TSPAN14	2.52358e-05	-0.522489	0.41	0.459	0.584739
ZBTB7A	2.56384e-05	-0.534581	0.45	0.497	0.594067
TUBB	2.96406e-05	0.425593	0.655	0.548	0.686803
PPDPF	3.22063e-05	-0.333074	0.795	0.793	0.746253
MIDN	3.33073e-05	-0.400208	0.248	0.322	0.771763
KDM6B	3.95225e-05	-0.344198	0.159	0.239	0.915776
AGO2	4.00271e-05	-0.398286	0.438	0.497	0.927468
STK17A	4.66622e-05	-0.428656	0.715	0.72	1
HIST1H1D	4.90246e-05	0.451344	0.37	0.255	1
ITPKB	4.98146e-05	-0.410684	0.258	0.334	1
G3BP1	5.22483e-05	-0.39711	0.521	0.548	1
AAK1	5.56938e-05	-0.36842	0.783	0.764	1
HIST1H1C	7.57582e-05	0.412416	0.355	0.242	1
ATP8B2	7.58992e-05	-0.315096	0.19	0.261	1
ZC3H8	8.29991e-05	-0.440006	0.267	0.338	1
EMB	8.75416e-05	-0.363519	0.681	0.688	1
GOLGA4	9.59453e-05	-0.337295	0.653	0.669	1
AC020916.1	0.000131674	-0.3409	0.054	0.105	1
SLC3A2	0.00013379	-0.301428	0.632	0.669	1
CLEC2D	0.000137351	-0.285949	0.864	0.85	1
CRTC2	0.000141251	-0.287273	0.137	0.207	1
SEC61B	0.000178554	-0.282528	0.825	0.815	1
EPB41	0.000201867	-0.522494	0.549	0.557	1
SDCBP	0.00020377	-0.301707	0.384	0.446	1
KPNA4	0.00021768	-0.349472	0.387	0.449	1
PLEKHO1	0.000219929	-0.427803	0.481	0.51	1
C16orf54	0.000226814	-0.398291	0.239	0.306	1
BTG1	0.000245316	-0.276224	0.98	0.968	1
TNFRSF25	0.000303783	-0.423127	0.265	0.325	1
TUBA1B	0.000322261	0.411335	0.598	0.5	1
CDC42SE2	0.00038383	-0.254718	0.743	0.748	1
YIPF4	0.000396117	-0.36017	0.437	0.484	1
KTN1	0.000401223	-0.313479	0.729	0.71	1
RAB5IF	0.000425847	-0.404682	0.376	0.414	1
ZFP36	0.000438275	-0.33283	0.365	0.427	1
S1PR1	0.000525499	-0.437388	0.367	0.408	1
PPIB	0.000537022	-0.260681	0.803	0.787	1
MIR29B2CHG	0.000591481	-0.289839	0.081	0.134	1
HIST1H4C	0.000594042	0.730242	0.614	0.535	1
FAM107B	0.000712996	-0.38076	0.777	0.755	1
SCML4	0.000753863	-0.450168	0.159	0.217	1
KLHL24	0.000755695	-0.340174	0.386	0.427	1
AC016831.5	0.000797309	-0.420916	0.36	0.408	1
YY1	0.000869618	-0.415451	0.698	0.688	1
BRD2	0.000875937	-0.284709	0.709	0.723	1
SEC62	0.000980338	-0.359172	0.638	0.631	1
LRIG1	0.00110382	-0.292301	0.192	0.252	1
UBE2B	0.00114954	-0.336768	0.624	0.621	1
KMT2A	0.00134028	-0.297246	0.712	0.72	1
SERINC1	0.00141812	-0.288626	0.442	0.487	1
SELL	0.00146172	-0.33111	0.598	0.618	1
C19orf25	0.00154278	-0.320224	0.23	0.28	1
BRD7	0.00162537	-0.255591	0.569	0.592	1
KDM5A	0.00168007	-0.35131	0.57	0.586	1
AC016831.1	0.00172535	-0.352091	0.119	0.172	1
SIRT7	0.00184212	-0.319173	0.272	0.325	1
LARP1	0.00202269	-0.310539	0.535	0.548	1
TMEM204	0.00213435	-0.289132	0.153	0.204	1
FAM133B	0.00223271	-0.322124	0.645	0.643	1
PAG1	0.00232996	-0.301829	0.551	0.557	1
SPATA13	0.00261987	-0.417487	0.356	0.401	1
PRMT2	0.00332347	-0.432914	0.519	0.529	1
CELF2	0.00334472	-0.281795	0.744	0.72	1
TMEM223	0.00337999	-0.269093	0.218	0.268	1
JAK1	0.00348846	-0.280489	0.791	0.755	1
RNF149	0.00359111	-0.292005	0.499	0.513	1
ABLIM1	0.00359436	-0.413551	0.425	0.436	1
SEC61A1	0.0036074	-0.266939	0.339	0.382	1
CIRBP	0.00370682	-0.299541	0.744	0.71	1
SPEN	0.00378897	-0.331926	0.487	0.51	1
FAM214A	0.00383834	-0.351407	0.195	0.242	1
MTERF4	0.00384054	-0.395552	0.373	0.411	1
ELF1	0.00402822	-0.277708	0.751	0.72	1
SPOP	0.00418251	-0.329397	0.24	0.287	1
C1orf43	0.00424287	-0.251965	0.508	0.519	1
GNB5	0.00436696	-0.299321	0.237	0.287	1
DEGS1	0.00436939	-0.253444	0.378	0.414	1
TNRC6C	0.00441888	-0.461653	0.308	0.338	1
KIAA0232	0.00510721	-0.330551	0.17	0.213	1
KLF2	0.00545596	-0.319414	0.647	0.64	1
SASH3	0.00550739	-0.336839	0.419	0.443	1
SAFB2	0.00563545	-0.277429	0.448	0.465	1
JADE2	0.00584107	-0.266094	0.224	0.268	1
ARRDC3	0.00602692	-0.326756	0.168	0.217	1
PLEKHA2	0.00619067	-0.32714	0.322	0.36	1
ULK1	0.0063487	-0.273381	0.112	0.159	1
RUNX3	0.00639666	-0.36932	0.644	0.615	1
CNOT7	0.00656185	-0.267486	0.45	0.468	1
INTS6	0.00672628	-0.415329	0.323	0.357	1
KPNA6	0.0067604	-0.25231	0.353	0.392	1
TESPA1	0.00693784	-0.363734	0.476	0.484	1
ANKRD13D	0.00698133	-0.271213	0.323	0.363	1
CMTR2	0.00715168	-0.273572	0.114	0.156	1
RYBP	0.00727173	-0.392212	0.216	0.258	1
PGM2L1	0.00728446	-0.542275	0.257	0.293	1
2023-03-09	0.00842389	-0.275341	0.204	0.248	1
NLRP1	0.0086584	-0.261989	0.294	0.338	1
N4BP2L2	0.00875193	-0.292133	0.754	0.748	1
DHX36	0.00918872	-0.316804	0.607	0.589	1
ELK3	0.00921556	-0.325644	0.217	0.255	1
TSC22D3	0.00947712	-0.388573	0.433	0.449	1
RORA	0.0098325	-0.319593	0.531	0.529	1
LITAF	0.0100072	-0.26007	0.587	0.564	1
MAP3K2	0.010236	-0.323026	0.405	0.433	1
AC093323.1	0.0104944	-0.251336	0.167	0.207	1
SERPINB9	0.0105039	-0.412001	0.193	0.229	1
AFG3L2	0.0105472	-0.260989	0.327	0.363	1
ZNF292	0.0105491	-0.407006	0.616	0.586	1
CDC42SE1	0.0113816	-0.280635	0.517	0.51	1
CASP8	0.0123364	-0.298448	0.542	0.557	1
LPIN1	0.0125318	-0.301917	0.338	0.363	1
GALNT10	0.0130185	-0.286885	0.185	0.229	1
KAT6A	0.0144519	-0.406017	0.477	0.481	1
ATXN2	0.0148896	-0.312346	0.288	0.318	1
DGKA	0.0164612	-0.284192	0.497	0.506	1
NOL8	0.0165625	-0.261965	0.312	0.341	1
ZNF26	0.0185904	-0.251367	0.202	0.245	1
NOTCH1	0.0194193	-0.276817	0.129	0.166	1
IL6R	0.0201284	-0.352699	0.1	0.137	1
HM13	0.0201771	-0.317663	0.518	0.5	1
IST1	0.0213101	-0.294324	0.315	0.338	1
MXD4	0.0213534	-0.264349	0.364	0.398	1
KMT2E	0.0216594	-0.381566	0.649	0.624	1
PHF3	0.0220362	-0.310652	0.621	0.608	1
RSBN1L	0.022099	-0.317031	0.416	0.424	1
SMAD7	0.0230247	-0.342435	0.11	0.143	1
MRFAP1L1	0.0248586	-0.309395	0.298	0.318	1
TRIM8	0.0257091	-0.267263	0.196	0.232	1
WAC	0.0269663	-0.250674	0.661	0.637	1
CISD2	0.0299106	-0.263676	0.39	0.404	1
TBL1XR1	0.0303627	-0.264017	0.558	0.538	1
CCSER2	0.0304963	-0.386874	0.496	0.49	1
TGIF1	0.0310472	-0.31081	0.197	0.229	1
TMEM245	0.0335784	-0.318274	0.39	0.401	1
DGCR6L	0.0337946	-0.307424	0.285	0.306	1
MANF	0.0355093	-0.284125	0.457	0.465	1
ASH1L	0.0372741	-0.401089	0.546	0.532	1
RNF216	0.0373104	-0.343188	0.368	0.379	1
MAT2B	0.0405133	-0.256155	0.41	0.42	1
TCF7	0.0412009	-0.355643	0.72	0.656	1
RIF1	0.0420536	-0.340008	0.438	0.433	1
TLE3	0.0429348	-0.444236	0.264	0.287	1
DNAJC3	0.0432812	-0.263672	0.36	0.373	1
LBH	0.0433697	-0.314717	0.482	0.475	1
LYAR	0.0438569	-0.425268	0.287	0.309	1
ZFR	0.0488303	-0.286671	0.362	0.379	1
FBXO11	0.0492966	-0.328057	0.225	0.248	1

## Sheet: CFSEhigh
Gene	p_val	avg_log2FC	pct.1	pct.2	p_val_adj
RPS26	2.3357e-51	-0.786145	0.787	0.926	5.41204e-47
POLR2J3.1	2.0118e-39	-0.839522	0.635	0.826	4.66154e-35
HLA-B	3.14142e-25	-0.402747	0.986	0.993	7.27899e-21
LTB	2.39052e-24	0.618241	0.932	0.828	5.53907e-20
RPS21	2.6122e-24	-0.426037	0.954	0.97	6.05273e-20
HLA-C	8.59324e-23	-0.483354	0.953	0.963	1.99114e-18
RPS10	2.10339e-21	-0.437591	0.848	0.905	4.87375e-17
MT-CO1	2.44041e-21	0.335931	0.999	0.993	5.65467e-17
MT-CYB	3.17005e-21	0.319255	0.996	0.995	7.34533e-17
FAM118A	1.26727e-18	0.655214	0.343	0.135	2.93639e-14
KLRD1	1.46479e-18	-0.915429	0.032	0.126	3.39407e-14
SMURF2	1.71945e-18	-0.650955	0.095	0.23	3.98415e-14
FTL	3.12624e-17	-0.354601	0.979	0.988	7.24381e-13
NKG7	8.9915e-17	-1.49339	0.064	0.177	2.08342e-12
RPS14	1.41799e-16	0.278504	0.99	0.988	3.28563e-12
MT-ATP6	1.95767e-16	0.271634	0.998	0.995	4.53611e-12
PNISR	4.81302e-16	0.471486	0.85	0.76	1.11522e-11
AC004951.1	9.02617e-15	-0.369959	0.157	0.305	2.09145e-10
S100A11	1.38525e-14	-0.66271	0.527	0.656	3.20976e-10
CEBPB	1.81106e-14	-0.539353	0.228	0.384	4.19641e-10
IFITM1	2.61766e-14	0.398307	0.286	0.107	6.06539e-10
AC004687.1	1.80806e-13	-0.58734	0.178	0.316	4.18945e-09
BCL9L	2.14116e-13	-0.631002	0.158	0.288	4.96127e-09
GNLY	3.27451e-13	-1.57521	0.037	0.116	7.58737e-09
CCL3	3.27509e-13	-1.58774	0.032	0.107	7.58871e-09
MT-ND3	6.23699e-13	0.287869	0.991	0.965	1.44517e-08
GZMB	1.02048e-12	-1.18846	0.049	0.135	2.36456e-08
AC245297.3	2.87371e-12	-0.593783	0.312	0.458	6.65867e-08
SKIL	5.59691e-12	-0.623621	0.06	0.149	1.29686e-07
ARID5B	9.48459e-12	0.440791	0.727	0.574	2.19767e-07
RPL36A	1.2748e-11	-0.45044	0.584	0.681	2.95384e-07
HEBP2	3.48167e-11	0.401347	0.266	0.114	8.06737e-07
MT-ND6	1.57081e-10	-0.391758	0.476	0.621	3.63971e-06
MAF	1.9153e-10	0.279382	0.549	0.342	4.43795e-06
RAB5IF	2.57325e-10	-0.350929	0.176	0.295	5.96249e-06
ITGA4	3.51116e-10	0.428595	0.456	0.288	8.1357e-06
CTSL	3.78364e-10	-0.459171	0.039	0.107	8.76708e-06
MIDN	9.8636e-10	-0.456202	0.166	0.279	2.28549e-05
HLA-A	1.08437e-09	-0.277833	0.977	0.986	2.51258e-05
METRNL	3.69397e-09	-0.507737	0.065	0.144	8.5593e-05
H3F3B	3.8809e-09	-0.300244	0.873	0.921	8.99243e-05
SAMD1	4.77832e-09	-0.416736	0.137	0.242	0.000110719
CST7	8.20788e-09	-1.01544	0.239	0.356	0.000190185
ITGB1	9.53149e-09	0.479893	0.537	0.395	0.000220854
ZBTB7A	1.63386e-08	-0.450986	0.316	0.437	0.000378582
PMCH	2.18979e-08	0.421029	0.216	0.098	0.000507395
HOPX	4.48253e-08	-0.779238	0.062	0.133	0.00103865
ARGLU1	6.24153e-08	0.321589	0.738	0.649	0.00144623
TMEM156	6.60565e-08	0.380427	0.253	0.135	0.00153059
CCL5	1.25707e-07	-1.04382	0.105	0.188	0.00291277
SLC3A2	1.26553e-07	-0.37602	0.523	0.621	0.00293235
MIAT	2.37859e-07	0.416849	0.412	0.288	0.00551143
CTSW	2.76321e-07	-0.683422	0.107	0.188	0.00640263
AHNAK	3.43685e-07	0.456705	0.555	0.421	0.00796353
SOCS1	3.45202e-07	-0.334828	0.207	0.307	0.00799867
TNFSF8	3.55366e-07	0.286206	0.24	0.128	0.00823418
BIRC3	3.58775e-07	0.29598	0.516	0.381	0.00831317
TSPAN14	3.6379e-07	-0.383148	0.295	0.398	0.00842939
LINC01934	3.90246e-07	0.374171	0.204	0.102	0.00904239
IDS	3.94409e-07	-0.401862	0.447	0.558	0.00913886
MID1IP1	4.40379e-07	-0.284586	0.122	0.205	0.010204
OGT	4.64387e-07	0.292713	0.451	0.323	0.0107603
PLEKHF1	4.93192e-07	-0.258096	0.06	0.126	0.0114278
DDX39B	5.62096e-07	0.34448	0.319	0.202	0.0130243
G3BP1	6.65088e-07	-0.309127	0.358	0.477	0.0154108
SESN3	6.98208e-07	0.273631	0.745	0.637	0.0161782
WARS	7.00683e-07	-0.315272	0.181	0.272	0.0162355
SLC35F3	7.3559e-07	0.263878	0.131	0.049	0.0170444
TRDC	1.39096e-06	-0.663818	0.05	0.107	0.0322298
ZMAT3	1.63989e-06	0.370586	0.276	0.167	0.0379978
TTN	1.77396e-06	0.337675	0.261	0.156	0.0411043
ZFP36L2	1.93594e-06	-0.291543	0.582	0.684	0.0448577
BUD31	2.07299e-06	-0.312314	0.307	0.407	0.0480333
ZEB2	2.18123e-06	-0.577772	0.056	0.114	0.0505413
TIFA	2.65945e-06	0.325781	0.223	0.126	0.0616221
BRD7	3.4965e-06	-0.317209	0.367	0.465	0.0810173
TES	3.5107e-06	-0.386016	0.272	0.363	0.0813464
LIMA1	3.84639e-06	0.291243	0.365	0.249	0.0891246
TNIK	4.60029e-06	0.250994	0.307	0.2	0.106593
AC133644.2	4.92287e-06	0.348943	0.321	0.212	0.114068
IL7R	5.9996e-06	0.330806	0.723	0.595	0.139017
BRD2	6.08666e-06	-0.280129	0.555	0.653	0.141034
MTRNR2L12	6.29495e-06	0.710928	0.161	0.081	0.14586
TARSL2	7.04679e-06	0.253292	0.301	0.193	0.163281
ZNRD1	7.17009e-06	-0.252638	0.21	0.298	0.166138
CD44	7.18056e-06	0.311024	0.775	0.702	0.166381
MDM2	7.59781e-06	0.322436	0.329	0.223	0.176049
MHENCR	7.84114e-06	0.290974	0.185	0.098	0.181687
C18orf25	9.68195e-06	0.273054	0.24	0.144	0.224341
LARP7	1.00265e-05	-0.290871	0.237	0.33	0.232324
HSPD1	1.0252e-05	-0.268207	0.458	0.544	0.237549
AC016831.5	1.2926e-05	-0.313355	0.343	0.437	0.299508
PRF1	1.34133e-05	-0.774231	0.08	0.14	0.310799
TARS	1.48955e-05	-0.341765	0.312	0.395	0.345144
IL18R1	1.58564e-05	0.269061	0.188	0.102	0.367408
HNRNPF	1.62478e-05	-0.30426	0.468	0.558	0.376477
AP002387.2	1.63628e-05	0.254162	0.165	0.084	0.379143
TUBB4B	1.86575e-05	-0.305163	0.271	0.36	0.432313
GATAD2B	1.9283e-05	-0.298803	0.165	0.242	0.446806
KLF2	2.02103e-05	0.299864	0.626	0.533	0.468294
CRIP1	2.04647e-05	0.274636	0.275	0.174	0.474189
CHST12	2.20432e-05	-0.354551	0.116	0.184	0.510763
SNRPB	2.28995e-05	-0.348966	0.452	0.535	0.530605
TSPYL2	2.43812e-05	0.270909	0.438	0.337	0.564938
NMRK1	2.53723e-05	0.267521	0.279	0.186	0.587901
KLRB1	2.58586e-05	0.25701	0.303	0.193	0.59917
COTL1	2.58761e-05	0.333876	0.522	0.43	0.599576
ATF7IP2	2.61584e-05	0.292969	0.215	0.13	0.606116
RIPOR2	2.74976e-05	0.284625	0.552	0.451	0.637146
GSTK1	2.89171e-05	0.325098	0.672	0.605	0.670038
RUNX3	3.23614e-05	-0.377718	0.443	0.533	0.749845
AKNA	3.2411e-05	-0.324267	0.325	0.405	0.750994
GADD45A	3.3545e-05	0.336086	0.307	0.216	0.777271
PHTF2	3.90301e-05	0.271538	0.293	0.198	0.904366
PHPT1	4.18239e-05	0.362905	0.384	0.295	0.969102
NIFK	4.29061e-05	-0.27522	0.228	0.302	0.994177
AAK1	4.51776e-05	-0.274652	0.62	0.688	1
HNRNPM	4.73796e-05	-0.322921	0.413	0.502	1
RPS17	4.9263e-05	0.258342	0.563	0.474	1
NORAD	4.95688e-05	0.256997	0.375	0.279	1
GPR155	5.2185e-05	0.286108	0.463	0.363	1
HIST1H4C	6.24248e-05	-0.253946	0.418	0.512	1
NOP10	6.77054e-05	-0.255971	0.429	0.519	1
TNRC6C	7.3203e-05	-0.259923	0.25	0.333	1
STT3B	7.92578e-05	0.268516	0.523	0.433	1
FRMD4B	8.41213e-05	0.316116	0.252	0.165	1
PRMT2	8.44014e-05	-0.344787	0.331	0.409	1
SERINC5	9.06745e-05	-0.311204	0.201	0.272	1
CLDND1	9.45848e-05	0.273339	0.596	0.516	1
SAMHD1	9.47426e-05	0.265786	0.58	0.495	1
UBE2R2	9.59107e-05	-0.296796	0.295	0.372	1
MATR3.1	0.000103679	0.328808	0.195	0.123	1
ZC3H12D	0.000107525	0.296299	0.276	0.191	1
SLC38A2	0.000127333	-0.3065	0.443	0.528	1
XIAP	0.000140359	-0.279963	0.199	0.272	1
MXD4	0.000153371	-0.299276	0.219	0.293	1
PHACTR2	0.000156408	0.285673	0.439	0.353	1
MAGED2	0.000169618	-0.279222	0.146	0.209	1
SH3BP5	0.000186161	0.27563	0.342	0.253	1
NARS	0.000207326	-0.267656	0.234	0.305	1
IGF2R	0.000213636	-0.316353	0.18	0.251	1
FAM89B	0.000220279	-0.289833	0.196	0.267	1
SPTBN1	0.00022153	0.309114	0.373	0.288	1
PRR13	0.000227129	-0.309646	0.378	0.449	1
TIPARP	0.000238015	0.265088	0.434	0.344	1
ZFP36	0.000257734	-0.363607	0.235	0.302	1
CORO1B	0.000265406	0.286963	0.428	0.342	1
SRSF2	0.000274893	-0.352481	0.369	0.444	1
MLXIP	0.000291648	-0.32559	0.216	0.279	1
KIAA1551	0.00029543	0.307106	0.639	0.584	1
DOCK10	0.000334657	0.251188	0.395	0.312	1
MAZ	0.000393797	-0.25659	0.297	0.367	1
LIMD2	0.000457743	-0.294405	0.564	0.609	1
RSBN1L	0.000480971	-0.269917	0.284	0.353	1
IFI44L	0.000508217	0.308209	0.188	0.119	1
PDIA6	0.000523603	-0.264919	0.327	0.4	1
SPCS2	0.000552737	-0.301004	0.41	0.474	1
SNRPG	0.000556681	-0.271999	0.444	0.521	1
BCOR	0.000576041	-0.271709	0.105	0.158	1
HSPA5	0.000577027	0.288326	0.661	0.605	1
UBB	0.000585839	-0.286399	0.615	0.691	1
SKI	0.000691662	-0.2674	0.093	0.142	1
EIF3J	0.000746187	-0.301286	0.284	0.347	1
LINC00861	0.00081707	0.265604	0.202	0.135	1
CXCR4	0.000892011	-0.254243	0.706	0.753	1
KMT2E	0.00106944	-0.25678	0.555	0.607	1
SEC61G	0.00115099	-0.251901	0.442	0.516	1
H2AFZ	0.00124722	-0.255446	0.682	0.735	1
ANKRD11	0.0014563	-0.276942	0.685	0.726	1
PTPRA	0.00167585	-0.279832	0.257	0.319	1
UBTF	0.00194061	-0.254854	0.3	0.358	1
NFE2L2	0.00202571	-0.254511	0.319	0.377	1
TUBA1B	0.00203077	-0.327574	0.392	0.472	1
ARF1	0.00227399	-0.26769	0.49	0.533	1
PCNX4	0.00239744	-0.279553	0.151	0.205	1
AC058791.1	0.00254532	-0.314635	0.296	0.358	1
CCR7	0.00291703	-0.360134	0.339	0.388	1
SLC1A5	0.00298616	-0.256328	0.134	0.181	1
EFHD2	0.00300485	-0.379832	0.204	0.258	1
LPAR6	0.00305728	0.294483	0.271	0.205	1
C6orf48	0.00306965	-0.251341	0.569	0.598	1
DCXR	0.0031982	-0.254143	0.232	0.288	1
RNF139	0.00384515	0.252812	0.191	0.137	1
GIMAP7	0.00395406	-0.254932	0.535	0.588	1
KLF13	0.00443206	-0.280018	0.449	0.505	1
LYAR	0.00446621	-0.283108	0.164	0.214	1
GZMA	0.00478763	-0.580552	0.071	0.107	1
TPM4	0.00530647	-0.266128	0.303	0.356	1
PLEKHO1	0.00583349	-0.254463	0.227	0.274	1
SQSTM1	0.00591578	-0.338289	0.53	0.591	1
GABARAPL1	0.00681247	-0.314928	0.122	0.165	1
PPP1R14B	0.00707038	-0.267721	0.265	0.319	1
STAT1	0.00726286	-0.260179	0.597	0.612	1
RRAGC	0.00796469	-0.288798	0.179	0.223	1
LINC01871	0.00936743	-0.369771	0.192	0.237	1
SELENOK	0.00944554	-0.256832	0.397	0.44	1
RTKN2	0.0160166	0.280087	0.149	0.105	1
H1FX	0.0164082	-0.274453	0.502	0.533	1
MECP2	0.0218412	-0.285952	0.301	0.342	1
DUSP10	0.023011	-0.254659	0.101	0.133	1
JUNB	0.0263736	-0.316557	0.303	0.344	1
LGALS3	0.0287123	-0.284808	0.161	0.2	1
HLA-DPA1	0.0289323	-0.255319	0.139	0.174	1
BHLHE40	0.0300712	-0.297985	0.395	0.43	1
