# Supplementary material for: HIV Infection Elicits Differential Transcriptomic Remodeling in CD4+ T Cells with Variable Proliferative Responses to the T Cell Receptor Stimulus
Source: Pathogens. 2023 Mar 24;12(4):511. doi: 10.3390/pathogens12040511 (PMC10145558; doi:10.3390/pathogens12040511)
Supplement: Supplementary file 1 [file pathogens-12-00511-s001.zip › TableS5.xlsx]

## Sheet: Cover_sheet
Table S5. Gene ontology terms and pathways over-represented for the genes differentially expressed between cells with low levels of HIV RNA and HIV-negative cells.
common = gene ontologies and pathways identified for all cell subsets in common
CFSElow_med - gene ontologies and pathways identified in common for cells that divided many times and few times
CFSElow_high - gene ontologies and pathways identified in common for cells that divided many times and non-dividing cells
CFSEmed_high = gene ontologies and pathways identified in common for cells that divided a few times and non-dividing cells
CFSElow = gene ontologies and pathways identified for cells that divided many times
CFSEmed = gene ontologies and pathways identified for cells that divided a few times
CFSEhigh = gene ontologies and pathways identified for non-dividing cells

## Sheet: GO_terms
common	CSFElow	CFSEmed	CFSEhigh	CFSElow_med	CFSEmed_high
cytosolic small ribosomal subunit	CMG complex	cyclin-dependent protein kinase holoenzyme complex	integral component of lumenal side of endoplasmic reticulum membrane	chromosomal region	polysomal ribosome
cytosolic ribosome	DNA replication preinitiation complex	serine/threonine protein kinase complex	lumenal side of endoplasmic reticulum membrane	nuclear chromosome	polysome
small ribosomal subunit	secretory granule lumen	kinetochore	lumenal side of membrane	condensed chromosome	MHC protein complex
ribosomal subunit	cytoplasmic vesicle lumen	protein kinase complex	ER to Golgi transport vesicle membrane	spindle
ribosome	vesicle lumen	condensed chromosome, centromeric region	phagocytic vesicle	cytoplasmic ribonucleoprotein granule
	side of membrane	cytosolic large ribosomal subunit	vacuolar lumen	chromosome, centromeric region
	protein-DNA complex		phagocytic vesicle membrane	focal adhesion
	mitotic spindle		recycling endosome membrane	cell-substrate junction
	ficolin-1-rich granule lumen			spindle pole
	ribonucleoprotein granule			condensed chromosome kinetochore
	MCM complex
	cytoplasmic side of endoplasmic reticulum membrane
	cell leading edge
	P-body
	proteasome core complex
	DNA packaging complex
	external side of plasma membrane
	ficolin-1-rich granule

## Sheet: KEGG
common	CSFElow	CFSEmed	CFSEhigh	CFSEmed_high
Coronavirus disease - COVID-19	DNA replication	Neurotrophin signaling pathway	Graft-versus-host disease	Apoptosis
Ribosome		Cellular senescence	Antigen processing and presentation
		MicroRNAs in cancer	Allograft rejection
		Epstein-Barr virus infection	Autoimmune thyroid disease
		Cell cycle	Type I diabetes mellitus
		Viral carcinogenesis	Natural killer cell mediated cytotoxicity
		Human immunodeficiency virus 1 infection	Cell adhesion molecules
		Measles	Phagosome
		Platinum drug resistance	Rheumatoid arthritis
			Viral myocarditis
			Human cytomegalovirus infection
			Hypertrophic cardiomyopathy

## Sheet: Reactome
common	CSFElow	CFSEmed	CFSEhigh	CFSElow_med	CFSElow_high	CFSEmed_high
Signaling by ROBO receptors	G1/S Transition	Oxidative Stress Induced Senescence	Antigen Presentation: Folding, assembly and peptide loading of class I MHC	Cell Cycle, Mitotic	Neutrophil degranulation	Interferon gamma signaling
Interferon alpha/beta signaling	M Phase	Condensation of Prometaphase Chromosomes	Regulated Necrosis	Mitotic G1 phase and G1/S transition	ER-Phagosome pathway
Formation of a pool of free 40S subunits	Separation of Sister Chromatids	Condensation of Prophase Chromosomes	TNF receptor superfamily (TNFSF) members mediating non-canonical NF-kB pathway	Axon guidance	Antigen processing-Cross presentation
Formation of the ternary complex, and subsequently, the 43S complex	S Phase	Regulation of RUNX1 Expression and Activity	Basigin interactions	Gene and protein expression by JAK-STAT signaling after Interleukin-12 stimulation	TNFR2 non-canonical NF-kB pathway
Regulation of expression of SLITs and ROBOs	Synthesis of DNA	Cellular Senescence	Class I MHC mediated antigen processing & presentation		Immunoregulatory interactions between a Lymphoid and a non-Lymphoid cell
Peptide chain elongation	Cell Cycle Checkpoints	Diseases of programmed cell death	RIPK1-mediated regulated necrosis		DAP12 interactions
Viral mRNA Translation	Mitotic Anaphase	Signaling by TGF-beta Receptor Complex	Regulation of necroptotic cell death
Cellular response to starvation	Mitotic Metaphase and Anaphase	Interleukin-12 signaling
L13a-mediated translational silencing of Ceruloplasmin expression	DNA Replication
Selenocysteine synthesis	DNA strand elongation
GTP hydrolysis and joining of the 60S ribosomal subunit	RHO GTPases Activate Formins
Eukaryotic Translation Elongation	Unwinding of DNA
Eukaryotic Translation Termination	Transcriptional regulation by RUNX3
Translation initiation complex formation	Mitotic Prometaphase
Ribosomal scanning and start codon recognition	MAPK6/MAPK4 signaling
Activation of the mRNA upon binding of the cap-binding complex and eIFs, and subsequent binding to 43S	DNA Replication Pre-Initiation
Nonsense Mediated Decay (NMD) independent of the Exon Junction Complex (EJC)	PTEN Regulation
Eukaryotic Translation Initiation	Assembly of the pre-replicative complex
Cap-dependent Translation Initiation	Switching of origins to a post-replicative state
Response of EIF2AK4 (GCN2) to amino acid deficiency	Signaling by NOTCH
Selenoamino acid metabolism	Orc1 removal from chromatin
SRP-dependent cotranslational protein targeting to membrane	Pre-NOTCH Transcription and Translation
Nonsense-Mediated Decay (NMD)	APC/C:Cdc20 mediated degradation of mitotic proteins
Nonsense Mediated Decay (NMD) enhanced by the Exon Junction Complex (EJC)	Regulation of RUNX3 expression and activity
Influenza Infection	Activation of APC/C and APC/C:Cdc20 mediated degradation of mitotic proteins
Influenza Viral RNA Transcription and Replication	Activation of ATR in response to replication stress
Interferon Signaling	G2/M Transition
rRNA processing	G2/M Checkpoints
Metabolism of amino acids and derivatives	Mitotic G2-G2/M phases
Major pathway of rRNA processing in the nucleolus and cytosol	RHO GTPase Effectors
rRNA processing in the nucleus and cytosol	NOTCH3 Intracellular Domain Regulates Transcription
Endosomal/Vacuolar pathway	Beta-catenin independent WNT signaling
Translation	APC/C-mediated degradation of cell cycle proteins
Downregulation of SMAD2/3:SMAD4 transcriptional activity	Regulation of mitotic cell cycle
	TCR signaling
	APC/C:Cdc20 mediated degradation of Securin
	Resolution of Sister Chromatid Cohesion
	G1/S-Specific Transcription
	RHO GTPases activate IQGAPs
	Transcriptional Regulation by TP53
	Pre-NOTCH Expression and Processing
	RUNX3 regulates NOTCH signaling
	Cdc20:Phospho-APC/C mediated degradation of Cyclin A
	APC/C:Cdh1 mediated degradation of Cdc20 and other APC/C:Cdh1 targeted proteins in late mitosis/early G1
	APC:Cdc20 mediated degradation of cell cycle proteins prior to satisfation of the cell cycle checkpoint
	CLEC7A (Dectin-1) signaling
	Ubiquitin Mediated Degradation of Phosphorylated Cdc25A
	p53-Independent DNA Damage Response
	p53-Independent G1/S DNA damage checkpoint
	Termination of translesion DNA synthesis
	Regulation of MECP2 expression and activity
	Fc epsilon receptor (FCERI) signaling
	Activation of the pre-replicative complex
	Degradation of AXIN
	Regulation of APC/C activators between G1/S and early anaphase
	TP53 Regulates Metabolic Genes
	Signaling by NOTCH4
	Downstream signaling events of B Cell Receptor (BCR)
	Mitotic Spindle Checkpoint
	EML4 and NUDC in mitotic spindle formation
	Signaling by the B Cell Receptor (BCR)
	SCF(Skp2)-mediated degradation of p27/p21
	Signaling by WNT
	Translesion synthesis by Y family DNA polymerases bypasses lesions on DNA template
	PCP/CE pathway
	Asymmetric localization of PCP proteins
	Intracellular signaling by second messengers
	Autodegradation of Cdh1 by Cdh1:APC/C
	Amplification of signal from the kinetochores
	Amplification of signal from unattached kinetochores via a MAD2 inhibitory signal
	Activation of NF-kappaB in B cells
	Signaling by Interleukins
	MAPK family signaling cascades
	Regulation of RAS by GAPs
	G1/S DNA Damage Checkpoints

## Sheet: MSigDB
CFSEhigh	CFSElow_med
HALLMARK_ALLOGRAFT_REJECTION	HALLMARK_E2F_TARGETS
	HALLMARK_G2M_CHECKPOINT
	HALLMARK_INTERFERON_ALPHA_RESPONSE
	HALLMARK_INTERFERON_GAMMA_RESPONSE
